# Supplementary material for: Experimental removal of introduced slider turtles offers new insight into competition with a native, threatened turtle
Source: PeerJ. 2019 Aug 15;7:e7444. doi: 10.7717/peerj.7444 (PMC6698372; doi:10.7717/peerj.7444)
Supplement: Supplemental Information 1 — Data include observation date, the year of observation, pre- or post-treatment status, site identifiers, the number of Emys (WPT) and Trachemys (RES) observed basking, the total number of turtles observed, air and water temperature for the observation day in Celsius, basking site latitude and longitude, and distance of each site from the west end of the UCD Arboretum. [file peerj-07-7444-s001.csv]

Date	Year	Treatment	Site	Emys	Trachemys	Total	AirT_C	WaterT_C	Lat	Long	Distance_to_West_End
3/18/2010	2010	Pre	1	0	0	0	23.89	17.1	38.52991667	-121.75995	389
3/19/2010	2010	Pre	1	0	0	0	23.89	17.4	38.52991667	-121.75995	389
3/22/2010	2010	Pre	1	0	0	0	23.89	18.2	38.52991667	-121.75995	389
3/23/2010	2010	Pre	1	0	0	0	20.56	17.2	38.52991667	-121.75995	389
3/24/2010	2010	Pre	1	0	0	0	23.89	17.37	38.52991667	-121.75995	389
3/26/2010	2010	Pre	1	0	0	0	17.22	16.67	38.52991667	-121.75995	389
3/29/2010	2010	Pre	1	0	0	0	22.78	16.8	38.52991667	-121.75995	389
3/30/2010	2010	Pre	1	0	0	0	18.89	17.2	38.52991667	-121.75995	389
3/31/2010	2010	Pre	1	0	0	0	16.67	16.4	38.52991667	-121.75995	389
4/1/2010	2010	Pre	1	0	0	0	14.44	17.3	38.52991667	-121.75995	389
4/2/2010	2010	Pre	1	0	0	0	16.11	15.2	38.52991667	-121.75995	389
4/3/2010	2010	Pre	1	0	0	0	13.33	14.2	38.52991667	-121.75995	389
4/5/2010	2010	Pre	1	0	0	0	12.78	16.2	38.52991667	-121.75995	389
4/6/2010	2010	Pre	1	0	0	0	15	15.5	38.52991667	-121.75995	389
4/7/2010	2010	Pre	1	0	0	0	17.22	14.9	38.52991667	-121.75995	389
4/8/2010	2010	Pre	1	0	0	0	22.78	17.6	38.52991667	-121.75995	389
4/9/2010	2010	Pre	1	0	0	0	21.67	15.3	38.52991667	-121.75995	389
4/10/2010	2010	Pre	1	0	0	0	22.22	17.5	38.52991667	-121.75995	389
4/13/2010	2010	Pre	1	0	0	0	13.89	16.3	38.52991667	-121.75995	389
4/14/2010	2010	Pre	1	0	0	0	17.22	15	38.52991667	-121.75995	389
4/15/2010	2010	Pre	1	0	0	0	17.22	18.2	38.52991667	-121.75995	389
4/16/2010	2010	Pre	1	0	0	0	20	21.4	38.52991667	-121.75995	389
4/17/2010	2010	Pre	1	0	0	0	22.22	21	38.52991667	-121.75995	389
4/20/2010	2010	Pre	1	0	0	0	22.78	19.5	38.52991667	-121.75995	389
4/21/2010	2010	Pre	1	0	0	0	15.56	15.3	38.52991667	-121.75995	389
4/22/2010	2010	Pre	1	0	0	0	12.78	17.87	38.52991667	-121.75995	389
3/18/2010	2010	Pre	2	0	0	0	23.89	17.1	38.52728333	-121.7634833	0
3/19/2010	2010	Pre	2	0	0	0	23.89	17.4	38.52728333	-121.7634833	0
3/22/2010	2010	Pre	2	0	0	0	23.89	18.2	38.52728333	-121.7634833	0
3/23/2010	2010	Pre	2	0	0	0	20.56	17.2	38.52728333	-121.7634833	0
3/24/2010	2010	Pre	2	0	0	0	23.89	17.37	38.52728333	-121.7634833	0
3/26/2010	2010	Pre	2	0	0	0	17.22	16.67	38.52728333	-121.7634833	0
3/29/2010	2010	Pre	2	0	0	0	22.78	16.8	38.52728333	-121.7634833	0
3/30/2010	2010	Pre	2	0	0	0	18.89	17.2	38.52728333	-121.7634833	0
3/31/2010	2010	Pre	2	0	0	0	16.67	16.4	38.52728333	-121.7634833	0
4/1/2010	2010	Pre	2	3	0	3	14.44	17.3	38.52728333	-121.7634833	0
4/2/2010	2010	Pre	2	0	0	0	16.11	15.2	38.52728333	-121.7634833	0
4/3/2010	2010	Pre	2	0	0	0	13.33	14.2	38.52728333	-121.7634833	0
4/5/2010	2010	Pre	2	1	0	1	12.78	16.2	38.52728333	-121.7634833	0
4/6/2010	2010	Pre	2	2	0	2	15	15.5	38.52728333	-121.7634833	0
4/7/2010	2010	Pre	2	3	0	3	17.22	14.9	38.52728333	-121.7634833	0
4/8/2010	2010	Pre	2	5	0	5	22.78	17.6	38.52728333	-121.7634833	0
4/9/2010	2010	Pre	2	2	0	2	21.67	15.3	38.52728333	-121.7634833	0
4/10/2010	2010	Pre	2	0	0	0	22.22	17.5	38.52728333	-121.7634833	0
4/13/2010	2010	Pre	2	3	1	4	13.89	16.3	38.52728333	-121.7634833	0
4/14/2010	2010	Pre	2	0	0	0	17.22	15	38.52728333	-121.7634833	0
4/15/2010	2010	Pre	2	4	0	4	17.22	18.2	38.52728333	-121.7634833	0
4/16/2010	2010	Pre	2	1	0	1	20	21.4	38.52728333	-121.7634833	0
4/17/2010	2010	Pre	2	3	0	3	22.22	21	38.52728333	-121.7634833	0
4/20/2010	2010	Pre	2	2	2	4	22.78	19.5	38.52728333	-121.7634833	0
4/21/2010	2010	Pre	2	0	0	0	15.56	15.3	38.52728333	-121.7634833	0
4/22/2010	2010	Pre	2	2	0	2	12.78	17.87	38.52728333	-121.7634833	0
3/18/2010	2010	Pre	3	0	0	0	23.89	17.1	38.52745	-121.7637	0
3/19/2010	2010	Pre	3	0	0	0	23.89	17.4	38.52745	-121.7637	0
3/22/2010	2010	Pre	3	0	0	0	23.89	18.2	38.52745	-121.7637	0
3/23/2010	2010	Pre	3	0	0	0	20.56	17.2	38.52745	-121.7637	0
3/24/2010	2010	Pre	3	0	0	0	23.89	17.37	38.52745	-121.7637	0
3/26/2010	2010	Pre	3	0	0	0	17.22	16.67	38.52745	-121.7637	0
3/29/2010	2010	Pre	3	0	0	0	22.78	16.8	38.52745	-121.7637	0
3/30/2010	2010	Pre	3	0	0	0	18.89	17.2	38.52745	-121.7637	0
3/31/2010	2010	Pre	3	0	0	0	16.67	16.4	38.52745	-121.7637	0
4/1/2010	2010	Pre	3	0	0	0	14.44	17.3	38.52745	-121.7637	0
4/2/2010	2010	Pre	3	0	0	0	16.11	15.2	38.52745	-121.7637	0
4/3/2010	2010	Pre	3	0	0	0	13.33	14.2	38.52745	-121.7637	0
4/5/2010	2010	Pre	3	0	0	0	12.78	16.2	38.52745	-121.7637	0
4/6/2010	2010	Pre	3	0	0	0	15	15.5	38.52745	-121.7637	0
4/7/2010	2010	Pre	3	0	0	0	17.22	14.9	38.52745	-121.7637	0
4/8/2010	2010	Pre	3	0	0	0	22.78	17.6	38.52745	-121.7637	0
4/9/2010	2010	Pre	3	0	0	0	21.67	15.3	38.52745	-121.7637	0
4/10/2010	2010	Pre	3	0	0	0	22.22	17.5	38.52745	-121.7637	0
4/13/2010	2010	Pre	3	0	0	0	13.89	16.3	38.52745	-121.7637	0
4/14/2010	2010	Pre	3	0	0	0	17.22	15	38.52745	-121.7637	0
4/15/2010	2010	Pre	3	0	0	0	17.22	18.2	38.52745	-121.7637	0
4/16/2010	2010	Pre	3	0	0	0	20	21.4	38.52745	-121.7637	0
4/17/2010	2010	Pre	3	0	0	0	22.22	21	38.52745	-121.7637	0
4/20/2010	2010	Pre	3	0	0	0	22.78	19.5	38.52745	-121.7637	0
4/21/2010	2010	Pre	3	0	0	0	15.56	15.3	38.52745	-121.7637	0
4/22/2010	2010	Pre	3	0	0	0	12.78	17.87	38.52745	-121.7637	0
3/18/2010	2010	Pre	4	0	1	1	23.89	17.1	38.52850296	-121.7616731	219
3/19/2010	2010	Pre	4	0	1	1	23.89	17.4	38.52850296	-121.7616731	219
3/22/2010	2010	Pre	4	0	0	0	23.89	18.2	38.52850296	-121.7616731	219
3/23/2010	2010	Pre	4	0	0	0	20.56	17.2	38.52850296	-121.7616731	219
3/24/2010	2010	Pre	4	0	0	0	23.89	17.37	38.52850296	-121.7616731	219
3/26/2010	2010	Pre	4	3	1	4	17.22	16.67	38.52850296	-121.7616731	219
3/29/2010	2010	Pre	4	0	0	0	22.78	16.8	38.52850296	-121.7616731	219
3/30/2010	2010	Pre	4	0	0	0	18.89	17.2	38.52850296	-121.7616731	219
3/31/2010	2010	Pre	4	0	0	0	16.67	16.4	38.52850296	-121.7616731	219
4/1/2010	2010	Pre	4	0	0	0	14.44	17.3	38.52850296	-121.7616731	219
4/2/2010	2010	Pre	4	0	0	0	16.11	15.2	38.52850296	-121.7616731	219
4/3/2010	2010	Pre	4	0	0	0	13.33	14.2	38.52850296	-121.7616731	219
4/5/2010	2010	Pre	4	0	0	0	12.78	16.2	38.52850296	-121.7616731	219
4/6/2010	2010	Pre	4	0	4	4	15	15.5	38.52850296	-121.7616731	219
4/7/2010	2010	Pre	4	0	1	1	17.22	14.9	38.52850296	-121.7616731	219
4/8/2010	2010	Pre	4	0	0	0	22.78	17.6	38.52850296	-121.7616731	219
4/9/2010	2010	Pre	4	0	0	0	21.67	15.3	38.52850296	-121.7616731	219
4/10/2010	2010	Pre	4	0	0	0	22.22	17.5	38.52850296	-121.7616731	219
4/13/2010	2010	Pre	4	0	0	0	13.89	16.3	38.52850296	-121.7616731	219
4/14/2010	2010	Pre	4	0	0	0	17.22	15	38.52850296	-121.7616731	219
4/15/2010	2010	Pre	4	0	0	0	17.22	18.2	38.52850296	-121.7616731	219
4/16/2010	2010	Pre	4	0	0	0	20	21.4	38.52850296	-121.7616731	219
4/17/2010	2010	Pre	4	0	0	0	22.22	21	38.52850296	-121.7616731	219
4/20/2010	2010	Pre	4	0	0	0	22.78	19.5	38.52850296	-121.7616731	219
4/21/2010	2010	Pre	4	0	0	0	15.56	15.3	38.52850296	-121.7616731	219
4/22/2010	2010	Pre	4	0	0	0	12.78	17.87	38.52850296	-121.7616731	219
3/18/2010	2010	Pre	5	2	0	2	23.89	17.1	38.52871698	-121.7615122	230
3/19/2010	2010	Pre	5	2	0	2	23.89	17.4	38.52871698	-121.7615122	230
3/22/2010	2010	Pre	5	0	0	0	23.89	18.2	38.52871698	-121.7615122	230
3/23/2010	2010	Pre	5	0	1	1	20.56	17.2	38.52871698	-121.7615122	230
3/24/2010	2010	Pre	5	0	0	0	23.89	17.37	38.52871698	-121.7615122	230
3/26/2010	2010	Pre	5	2	1	3	17.22	16.67	38.52871698	-121.7615122	230
3/29/2010	2010	Pre	5	0	0	0	22.78	16.8	38.52871698	-121.7615122	230
3/30/2010	2010	Pre	5	2	2	4	18.89	17.2	38.52871698	-121.7615122	230
3/31/2010	2010	Pre	5	1	0	1	16.67	16.4	38.52871698	-121.7615122	230
4/1/2010	2010	Pre	5	0	0	0	14.44	17.3	38.52871698	-121.7615122	230
4/2/2010	2010	Pre	5	0	0	0	16.11	15.2	38.52871698	-121.7615122	230
4/3/2010	2010	Pre	5	0	0	0	13.33	14.2	38.52871698	-121.7615122	230
4/5/2010	2010	Pre	5	1	0	1	12.78	16.2	38.52871698	-121.7615122	230
4/6/2010	2010	Pre	5	0	0	0	15	15.5	38.52871698	-121.7615122	230
4/7/2010	2010	Pre	5	1	1	2	17.22	14.9	38.52871698	-121.7615122	230
4/8/2010	2010	Pre	5	1	1	2	22.78	17.6	38.52871698	-121.7615122	230
4/9/2010	2010	Pre	5	0	1	1	21.67	15.3	38.52871698	-121.7615122	230
4/10/2010	2010	Pre	5	0	0	0	22.22	17.5	38.52871698	-121.7615122	230
4/13/2010	2010	Pre	5	0	0	0	13.89	16.3	38.52871698	-121.7615122	230
4/14/2010	2010	Pre	5	0	0	0	17.22	15	38.52871698	-121.7615122	230
4/15/2010	2010	Pre	5	0	0	0	17.22	18.2	38.52871698	-121.7615122	230
4/16/2010	2010	Pre	5	0	0	0	20	21.4	38.52871698	-121.7615122	230
4/17/2010	2010	Pre	5	0	0	0	22.22	21	38.52871698	-121.7615122	230
4/20/2010	2010	Pre	5	0	0	0	22.78	19.5	38.52871698	-121.7615122	230
4/21/2010	2010	Pre	5	0	0	0	15.56	15.3	38.52871698	-121.7615122	230
4/22/2010	2010	Pre	5	0	0	0	12.78	17.87	38.52871698	-121.7615122	230
3/18/2010	2010	Pre	6	11	6	17	23.89	17.1	38.52893101	-121.7613083	236
3/19/2010	2010	Pre	6	8	3	11	23.89	17.4	38.52893101	-121.7613083	236
3/22/2010	2010	Pre	6	6	3	9	23.89	18.2	38.52893101	-121.7613083	236
3/23/2010	2010	Pre	6	9	6	15	20.56	17.2	38.52893101	-121.7613083	236
3/24/2010	2010	Pre	6	5	5	10	23.89	17.37	38.52893101	-121.7613083	236
3/26/2010	2010	Pre	6	5	6	11	17.22	16.67	38.52893101	-121.7613083	236
3/29/2010	2010	Pre	6	0	0	0	22.78	16.8	38.52893101	-121.7613083	236
3/30/2010	2010	Pre	6	2	5	7	18.89	17.2	38.52893101	-121.7613083	236
3/31/2010	2010	Pre	6	2	1	3	16.67	16.4	38.52893101	-121.7613083	236
4/1/2010	2010	Pre	6	0	0	0	14.44	17.3	38.52893101	-121.7613083	236
4/2/2010	2010	Pre	6	0	0	0	16.11	15.2	38.52893101	-121.7613083	236
4/3/2010	2010	Pre	6	0	0	0	13.33	14.2	38.52893101	-121.7613083	236
4/5/2010	2010	Pre	6	5	6	11	12.78	16.2	38.52893101	-121.7613083	236
4/6/2010	2010	Pre	6	10	3	13	15	15.5	38.52893101	-121.7613083	236
4/7/2010	2010	Pre	6	1	2	3	17.22	14.9	38.52893101	-121.7613083	236
4/8/2010	2010	Pre	6	8	1	9	22.78	17.6	38.52893101	-121.7613083	236
4/9/2010	2010	Pre	6	0	0	0	21.67	15.3	38.52893101	-121.7613083	236
4/10/2010	2010	Pre	6	0	0	0	22.22	17.5	38.52893101	-121.7613083	236
4/13/2010	2010	Pre	6	6	1	7	13.89	16.3	38.52893101	-121.7613083	236
4/14/2010	2010	Pre	6	0	0	0	17.22	15	38.52893101	-121.7613083	236
4/15/2010	2010	Pre	6	6	2	8	17.22	18.2	38.52893101	-121.7613083	236
4/16/2010	2010	Pre	6	4	3	7	20	21.4	38.52893101	-121.7613083	236
4/17/2010	2010	Pre	6	2	2	4	22.22	21	38.52893101	-121.7613083	236
4/20/2010	2010	Pre	6	0	1	1	22.78	19.5	38.52893101	-121.7613083	236
4/21/2010	2010	Pre	6	0	0	0	15.56	15.3	38.52893101	-121.7613083	236
4/22/2010	2010	Pre	6	0	0	0	12.78	17.87	38.52893101	-121.7613083	236
3/18/2010	2010	Pre	7	0	0	0	23.89	17.1	38.53020045	-121.7610642	433
3/19/2010	2010	Pre	7	0	0	0	23.89	17.4	38.53020045	-121.7610642	433
3/22/2010	2010	Pre	7	0	0	0	23.89	18.2	38.53020045	-121.7610642	433
3/23/2010	2010	Pre	7	0	0	0	20.56	17.2	38.53020045	-121.7610642	433
3/24/2010	2010	Pre	7	0	0	0	23.89	17.37	38.53020045	-121.7610642	433
3/26/2010	2010	Pre	7	0	3	3	17.22	16.67	38.53020045	-121.7610642	433
3/29/2010	2010	Pre	7	0	0	0	22.78	16.8	38.53020045	-121.7610642	433
3/30/2010	2010	Pre	7	0	3	3	18.89	17.2	38.53020045	-121.7610642	433
3/31/2010	2010	Pre	7	0	0	0	16.67	16.4	38.53020045	-121.7610642	433
4/1/2010	2010	Pre	7	0	0	0	14.44	17.3	38.53020045	-121.7610642	433
4/2/2010	2010	Pre	7	0	0	0	16.11	15.2	38.53020045	-121.7610642	433
4/3/2010	2010	Pre	7	0	0	0	13.33	14.2	38.53020045	-121.7610642	433
4/5/2010	2010	Pre	7	0	0	0	12.78	16.2	38.53020045	-121.7610642	433
4/6/2010	2010	Pre	7	1	1	2	15	15.5	38.53020045	-121.7610642	433
4/7/2010	2010	Pre	7	0	0	0	17.22	14.9	38.53020045	-121.7610642	433
4/8/2010	2010	Pre	7	0	0	0	22.78	17.6	38.53020045	-121.7610642	433
4/9/2010	2010	Pre	7	0	0	0	21.67	15.3	38.53020045	-121.7610642	433
4/10/2010	2010	Pre	7	0	0	0	22.22	17.5	38.53020045	-121.7610642	433
4/13/2010	2010	Pre	7	0	0	0	13.89	16.3	38.53020045	-121.7610642	433
4/14/2010	2010	Pre	7	0	0	0	17.22	15	38.53020045	-121.7610642	433
4/15/2010	2010	Pre	7	0	0	0	17.22	18.2	38.53020045	-121.7610642	433
4/16/2010	2010	Pre	7	0	0	0	20	21.4	38.53020045	-121.7610642	433
4/17/2010	2010	Pre	7	4	3	7	22.22	21	38.53020045	-121.7610642	433
4/20/2010	2010	Pre	7	0	1	1	22.78	19.5	38.53020045	-121.7610642	433
4/21/2010	2010	Pre	7	0	0	0	15.56	15.3	38.53020045	-121.7610642	433
4/22/2010	2010	Pre	7	1	3	4	12.78	17.87	38.53020045	-121.7610642	433
3/18/2010	2010	Pre	8	0	0	0	23.89	17.1	38.53045644	-121.7606753	435
3/19/2010	2010	Pre	8	0	0	0	23.89	17.4	38.53045644	-121.7606753	435
3/22/2010	2010	Pre	8	0	0	0	23.89	18.2	38.53045644	-121.7606753	435
3/23/2010	2010	Pre	8	0	0	0	20.56	17.2	38.53045644	-121.7606753	435
3/24/2010	2010	Pre	8	0	0	0	23.89	17.37	38.53045644	-121.7606753	435
3/26/2010	2010	Pre	8	0	0	0	17.22	16.67	38.53045644	-121.7606753	435
3/29/2010	2010	Pre	8	0	0	0	22.78	16.8	38.53045644	-121.7606753	435
3/30/2010	2010	Pre	8	0	1	1	18.89	17.2	38.53045644	-121.7606753	435
3/31/2010	2010	Pre	8	0	0	0	16.67	16.4	38.53045644	-121.7606753	435
4/1/2010	2010	Pre	8	0	0	0	14.44	17.3	38.53045644	-121.7606753	435
4/2/2010	2010	Pre	8	0	0	0	16.11	15.2	38.53045644	-121.7606753	435
4/3/2010	2010	Pre	8	0	0	0	13.33	14.2	38.53045644	-121.7606753	435
4/5/2010	2010	Pre	8	0	0	0	12.78	16.2	38.53045644	-121.7606753	435
4/6/2010	2010	Pre	8	0	0	0	15	15.5	38.53045644	-121.7606753	435
4/7/2010	2010	Pre	8	0	0	0	17.22	14.9	38.53045644	-121.7606753	435
4/8/2010	2010	Pre	8	0	0	0	22.78	17.6	38.53045644	-121.7606753	435
4/9/2010	2010	Pre	8	0	0	0	21.67	15.3	38.53045644	-121.7606753	435
4/10/2010	2010	Pre	8	0	0	0	22.22	17.5	38.53045644	-121.7606753	435
4/13/2010	2010	Pre	8	0	0	0	13.89	16.3	38.53045644	-121.7606753	435
4/14/2010	2010	Pre	8	0	0	0	17.22	15	38.53045644	-121.7606753	435
4/15/2010	2010	Pre	8	0	0	0	17.22	18.2	38.53045644	-121.7606753	435
4/16/2010	2010	Pre	8	0	0	0	20	21.4	38.53045644	-121.7606753	435
4/17/2010	2010	Pre	8	1	0	1	22.22	21	38.53045644	-121.7606753	435
4/20/2010	2010	Pre	8	0	0	0	22.78	19.5	38.53045644	-121.7606753	435
4/21/2010	2010	Pre	8	0	0	0	15.56	15.3	38.53045644	-121.7606753	435
4/22/2010	2010	Pre	8	0	2	2	12.78	17.87	38.53045644	-121.7606753	435
3/18/2010	2010	Pre	9	0	0	0	23.89	17.1	38.53046903	-121.7605251	437
3/19/2010	2010	Pre	9	0	0	0	23.89	17.4	38.53046903	-121.7605251	437
3/22/2010	2010	Pre	9	0	0	0	23.89	18.2	38.53046903	-121.7605251	437
3/23/2010	2010	Pre	9	0	0	0	20.56	17.2	38.53046903	-121.7605251	437
3/24/2010	2010	Pre	9	0	0	0	23.89	17.37	38.53046903	-121.7605251	437
3/26/2010	2010	Pre	9	0	0	0	17.22	16.67	38.53046903	-121.7605251	437
3/29/2010	2010	Pre	9	0	0	0	22.78	16.8	38.53046903	-121.7605251	437
3/30/2010	2010	Pre	9	0	0	0	18.89	17.2	38.53046903	-121.7605251	437
3/31/2010	2010	Pre	9	0	0	0	16.67	16.4	38.53046903	-121.7605251	437
4/1/2010	2010	Pre	9	0	0	0	14.44	17.3	38.53046903	-121.7605251	437
4/2/2010	2010	Pre	9	0	0	0	16.11	15.2	38.53046903	-121.7605251	437
4/3/2010	2010	Pre	9	0	0	0	13.33	14.2	38.53046903	-121.7605251	437
4/5/2010	2010	Pre	9	0	0	0	12.78	16.2	38.53046903	-121.7605251	437
4/6/2010	2010	Pre	9	0	0	0	15	15.5	38.53046903	-121.7605251	437
4/7/2010	2010	Pre	9	0	0	0	17.22	14.9	38.53046903	-121.7605251	437
4/8/2010	2010	Pre	9	0	0	0	22.78	17.6	38.53046903	-121.7605251	437
4/9/2010	2010	Pre	9	0	0	0	21.67	15.3	38.53046903	-121.7605251	437
4/10/2010	2010	Pre	9	0	0	0	22.22	17.5	38.53046903	-121.7605251	437
4/13/2010	2010	Pre	9	0	0	0	13.89	16.3	38.53046903	-121.7605251	437
4/14/2010	2010	Pre	9	0	0	0	17.22	15	38.53046903	-121.7605251	437
4/15/2010	2010	Pre	9	0	0	0	17.22	18.2	38.53046903	-121.7605251	437
4/16/2010	2010	Pre	9	0	0	0	20	21.4	38.53046903	-121.7605251	437
4/17/2010	2010	Pre	9	0	0	0	22.22	21	38.53046903	-121.7605251	437
4/20/2010	2010	Pre	9	0	0	0	22.78	19.5	38.53046903	-121.7605251	437
4/21/2010	2010	Pre	9	0	0	0	15.56	15.3	38.53046903	-121.7605251	437
4/22/2010	2010	Pre	9	0	0	0	12.78	17.87	38.53046903	-121.7605251	437
3/18/2010	2010	Pre	10	0	0	0	23.89	17.1	38.53093064	-121.7597499	508
3/19/2010	2010	Pre	10	0	0	0	23.89	17.4	38.53093064	-121.7597499	508
3/22/2010	2010	Pre	10	0	0	0	23.89	18.2	38.53093064	-121.7597499	508
3/23/2010	2010	Pre	10	0	0	0	20.56	17.2	38.53093064	-121.7597499	508
3/24/2010	2010	Pre	10	0	0	0	23.89	17.37	38.53093064	-121.7597499	508
3/26/2010	2010	Pre	10	0	0	0	17.22	16.67	38.53093064	-121.7597499	508
3/29/2010	2010	Pre	10	0	0	0	22.78	16.8	38.53093064	-121.7597499	508
3/30/2010	2010	Pre	10	0	0	0	18.89	17.2	38.53093064	-121.7597499	508
3/31/2010	2010	Pre	10	0	0	0	16.67	16.4	38.53093064	-121.7597499	508
4/1/2010	2010	Pre	10	0	0	0	14.44	17.3	38.53093064	-121.7597499	508
4/2/2010	2010	Pre	10	0	0	0	16.11	15.2	38.53093064	-121.7597499	508
4/3/2010	2010	Pre	10	0	0	0	13.33	14.2	38.53093064	-121.7597499	508
4/5/2010	2010	Pre	10	0	0	0	12.78	16.2	38.53093064	-121.7597499	508
4/6/2010	2010	Pre	10	0	0	0	15	15.5	38.53093064	-121.7597499	508
4/7/2010	2010	Pre	10	0	0	0	17.22	14.9	38.53093064	-121.7597499	508
4/8/2010	2010	Pre	10	0	0	0	22.78	17.6	38.53093064	-121.7597499	508
4/9/2010	2010	Pre	10	0	0	0	21.67	15.3	38.53093064	-121.7597499	508
4/10/2010	2010	Pre	10	0	0	0	22.22	17.5	38.53093064	-121.7597499	508
4/13/2010	2010	Pre	10	0	0	0	13.89	16.3	38.53093064	-121.7597499	508
4/14/2010	2010	Pre	10	0	0	0	17.22	15	38.53093064	-121.7597499	508
4/15/2010	2010	Pre	10	0	0	0	17.22	18.2	38.53093064	-121.7597499	508
4/16/2010	2010	Pre	10	0	0	0	20	21.4	38.53093064	-121.7597499	508
4/17/2010	2010	Pre	10	0	0	0	22.22	21	38.53093064	-121.7597499	508
4/20/2010	2010	Pre	10	0	0	0	22.78	19.5	38.53093064	-121.7597499	508
4/21/2010	2010	Pre	10	0	0	0	15.56	15.3	38.53093064	-121.7597499	508
4/22/2010	2010	Pre	10	0	0	0	12.78	17.87	38.53093064	-121.7597499	508
3/18/2010	2010	Pre	11	2	2	4	23.89	17.1	38.53147617	-121.7595246	580
3/19/2010	2010	Pre	11	3	0	3	23.89	17.4	38.53147617	-121.7595246	580
3/22/2010	2010	Pre	11	0	0	0	23.89	18.2	38.53147617	-121.7595246	580
3/23/2010	2010	Pre	11	0	0	0	20.56	17.2	38.53147617	-121.7595246	580
3/24/2010	2010	Pre	11	0	2	2	23.89	17.37	38.53147617	-121.7595246	580
3/26/2010	2010	Pre	11	0	2	2	17.22	16.67	38.53147617	-121.7595246	580
3/29/2010	2010	Pre	11	0	0	0	22.78	16.8	38.53147617	-121.7595246	580
3/30/2010	2010	Pre	11	0	0	0	18.89	17.2	38.53147617	-121.7595246	580
3/31/2010	2010	Pre	11	0	0	0	16.67	16.4	38.53147617	-121.7595246	580
4/1/2010	2010	Pre	11	0	0	0	14.44	17.3	38.53147617	-121.7595246	580
4/2/2010	2010	Pre	11	0	0	0	16.11	15.2	38.53147617	-121.7595246	580
4/3/2010	2010	Pre	11	0	0	0	13.33	14.2	38.53147617	-121.7595246	580
4/5/2010	2010	Pre	11	0	0	0	12.78	16.2	38.53147617	-121.7595246	580
4/6/2010	2010	Pre	11	0	0	0	15	15.5	38.53147617	-121.7595246	580
4/7/2010	2010	Pre	11	0	0	0	17.22	14.9	38.53147617	-121.7595246	580
4/8/2010	2010	Pre	11	0	0	0	22.78	17.6	38.53147617	-121.7595246	580
4/9/2010	2010	Pre	11	0	0	0	21.67	15.3	38.53147617	-121.7595246	580
4/10/2010	2010	Pre	11	0	0	0	22.22	17.5	38.53147617	-121.7595246	580
4/13/2010	2010	Pre	11	1	3	4	13.89	16.3	38.53147617	-121.7595246	580
4/14/2010	2010	Pre	11	0	0	0	17.22	15	38.53147617	-121.7595246	580
4/15/2010	2010	Pre	11	2	0	2	17.22	18.2	38.53147617	-121.7595246	580
4/16/2010	2010	Pre	11	0	0	0	20	21.4	38.53147617	-121.7595246	580
4/17/2010	2010	Pre	11	0	0	0	22.22	21	38.53147617	-121.7595246	580
4/20/2010	2010	Pre	11	0	0	0	22.78	19.5	38.53147617	-121.7595246	580
4/21/2010	2010	Pre	11	0	0	0	15.56	15.3	38.53147617	-121.7595246	580
4/22/2010	2010	Pre	11	0	0	0	12.78	17.87	38.53147617	-121.7595246	580
3/18/2010	2010	Pre	12	0	0	0	23.89	17.1	38.53149925	-121.7594469	585
3/19/2010	2010	Pre	12	0	0	0	23.89	17.4	38.53149925	-121.7594469	585
3/22/2010	2010	Pre	12	0	0	0	23.89	18.2	38.53149925	-121.7594469	585
3/23/2010	2010	Pre	12	0	0	0	20.56	17.2	38.53149925	-121.7594469	585
3/24/2010	2010	Pre	12	0	0	0	23.89	17.37	38.53149925	-121.7594469	585
3/26/2010	2010	Pre	12	1	3	4	17.22	16.67	38.53149925	-121.7594469	585
3/29/2010	2010	Pre	12	0	0	0	22.78	16.8	38.53149925	-121.7594469	585
3/30/2010	2010	Pre	12	0	0	0	18.89	17.2	38.53149925	-121.7594469	585
3/31/2010	2010	Pre	12	0	1	1	16.67	16.4	38.53149925	-121.7594469	585
4/1/2010	2010	Pre	12	0	0	0	14.44	17.3	38.53149925	-121.7594469	585
4/2/2010	2010	Pre	12	0	0	0	16.11	15.2	38.53149925	-121.7594469	585
4/3/2010	2010	Pre	12	0	0	0	13.33	14.2	38.53149925	-121.7594469	585
4/5/2010	2010	Pre	12	0	0	0	12.78	16.2	38.53149925	-121.7594469	585
4/6/2010	2010	Pre	12	0	0	0	15	15.5	38.53149925	-121.7594469	585
4/7/2010	2010	Pre	12	0	0	0	17.22	14.9	38.53149925	-121.7594469	585
4/8/2010	2010	Pre	12	1	1	2	22.78	17.6	38.53149925	-121.7594469	585
4/9/2010	2010	Pre	12	0	0	0	21.67	15.3	38.53149925	-121.7594469	585
4/10/2010	2010	Pre	12	0	0	0	22.22	17.5	38.53149925	-121.7594469	585
4/13/2010	2010	Pre	12	0	0	0	13.89	16.3	38.53149925	-121.7594469	585
4/14/2010	2010	Pre	12	0	0	0	17.22	15	38.53149925	-121.7594469	585
4/15/2010	2010	Pre	12	0	0	0	17.22	18.2	38.53149925	-121.7594469	585
4/16/2010	2010	Pre	12	0	0	0	20	21.4	38.53149925	-121.7594469	585
4/17/2010	2010	Pre	12	0	0	0	22.22	21	38.53149925	-121.7594469	585
4/20/2010	2010	Pre	12	0	0	0	22.78	19.5	38.53149925	-121.7594469	585
4/21/2010	2010	Pre	12	0	0	0	15.56	15.3	38.53149925	-121.7594469	585
4/22/2010	2010	Pre	12	0	0	0	12.78	17.87	38.53149925	-121.7594469	585
3/18/2010	2010	Pre	13	0	0	0	23.89	17.1	38.53164403	-121.7588031	618
3/19/2010	2010	Pre	13	0	0	0	23.89	17.4	38.53164403	-121.7588031	618
3/22/2010	2010	Pre	13	0	0	0	23.89	18.2	38.53164403	-121.7588031	618
3/23/2010	2010	Pre	13	0	0	0	20.56	17.2	38.53164403	-121.7588031	618
3/24/2010	2010	Pre	13	0	0	0	23.89	17.37	38.53164403	-121.7588031	618
3/26/2010	2010	Pre	13	0	0	0	17.22	16.67	38.53164403	-121.7588031	618
3/29/2010	2010	Pre	13	0	0	0	22.78	16.8	38.53164403	-121.7588031	618
3/30/2010	2010	Pre	13	0	0	0	18.89	17.2	38.53164403	-121.7588031	618
3/31/2010	2010	Pre	13	0	0	0	16.67	16.4	38.53164403	-121.7588031	618
4/1/2010	2010	Pre	13	0	0	0	14.44	17.3	38.53164403	-121.7588031	618
4/2/2010	2010	Pre	13	0	0	0	16.11	15.2	38.53164403	-121.7588031	618
4/3/2010	2010	Pre	13	0	0	0	13.33	14.2	38.53164403	-121.7588031	618
4/5/2010	2010	Pre	13	0	0	0	12.78	16.2	38.53164403	-121.7588031	618
4/6/2010	2010	Pre	13	0	0	0	15	15.5	38.53164403	-121.7588031	618
4/7/2010	2010	Pre	13	0	0	0	17.22	14.9	38.53164403	-121.7588031	618
4/8/2010	2010	Pre	13	0	0	0	22.78	17.6	38.53164403	-121.7588031	618
4/9/2010	2010	Pre	13	0	0	0	21.67	15.3	38.53164403	-121.7588031	618
4/10/2010	2010	Pre	13	0	0	0	22.22	17.5	38.53164403	-121.7588031	618
4/13/2010	2010	Pre	13	0	0	0	13.89	16.3	38.53164403	-121.7588031	618
4/14/2010	2010	Pre	13	0	0	0	17.22	15	38.53164403	-121.7588031	618
4/15/2010	2010	Pre	13	0	0	0	17.22	18.2	38.53164403	-121.7588031	618
4/16/2010	2010	Pre	13	0	0	0	20	21.4	38.53164403	-121.7588031	618
4/17/2010	2010	Pre	13	0	0	0	22.22	21	38.53164403	-121.7588031	618
4/20/2010	2010	Pre	13	0	0	0	22.78	19.5	38.53164403	-121.7588031	618
4/21/2010	2010	Pre	13	0	0	0	15.56	15.3	38.53164403	-121.7588031	618
4/22/2010	2010	Pre	13	0	0	0	12.78	17.87	38.53164403	-121.7588031	618
3/18/2010	2010	Pre	14	2	0	2	23.89	17.1	38.53174894	-121.7585725	640
3/19/2010	2010	Pre	14	1	0	1	23.89	17.4	38.53174894	-121.7585725	640
3/22/2010	2010	Pre	14	2	1	3	23.89	18.2	38.53174894	-121.7585725	640
3/23/2010	2010	Pre	14	3	2	5	20.56	17.2	38.53174894	-121.7585725	640
3/24/2010	2010	Pre	14	1	3	4	23.89	17.37	38.53174894	-121.7585725	640
3/26/2010	2010	Pre	14	0	0	0	17.22	16.67	38.53174894	-121.7585725	640
3/29/2010	2010	Pre	14	0	0	0	22.78	16.8	38.53174894	-121.7585725	640
3/30/2010	2010	Pre	14	2	1	3	18.89	17.2	38.53174894	-121.7585725	640
3/31/2010	2010	Pre	14	0	0	0	16.67	16.4	38.53174894	-121.7585725	640
4/1/2010	2010	Pre	14	1	2	3	14.44	17.3	38.53174894	-121.7585725	640
4/2/2010	2010	Pre	14	0	0	0	16.11	15.2	38.53174894	-121.7585725	640
4/3/2010	2010	Pre	14	0	0	0	13.33	14.2	38.53174894	-121.7585725	640
4/5/2010	2010	Pre	14	1	1	2	12.78	16.2	38.53174894	-121.7585725	640
4/6/2010	2010	Pre	14	1	1	2	15	15.5	38.53174894	-121.7585725	640
4/7/2010	2010	Pre	14	0	0	0	17.22	14.9	38.53174894	-121.7585725	640
4/8/2010	2010	Pre	14	0	0	0	22.78	17.6	38.53174894	-121.7585725	640
4/9/2010	2010	Pre	14	1	0	1	21.67	15.3	38.53174894	-121.7585725	640
4/10/2010	2010	Pre	14	0	0	0	22.22	17.5	38.53174894	-121.7585725	640
4/13/2010	2010	Pre	14	1	0	1	13.89	16.3	38.53174894	-121.7585725	640
4/14/2010	2010	Pre	14	0	0	0	17.22	15	38.53174894	-121.7585725	640
4/15/2010	2010	Pre	14	2	1	3	17.22	18.2	38.53174894	-121.7585725	640
4/16/2010	2010	Pre	14	1	0	1	20	21.4	38.53174894	-121.7585725	640
4/17/2010	2010	Pre	14	2	0	2	22.22	21	38.53174894	-121.7585725	640
4/20/2010	2010	Pre	14	0	0	0	22.78	19.5	38.53174894	-121.7585725	640
4/21/2010	2010	Pre	14	0	0	0	15.56	15.3	38.53174894	-121.7585725	640
4/22/2010	2010	Pre	14	1	0	1	12.78	17.87	38.53174894	-121.7585725	640
3/18/2010	2010	Pre	15	2	11	13	23.89	17.1	38.53203849	-121.7571321	766
3/19/2010	2010	Pre	15	0	4	4	23.89	17.4	38.53203849	-121.7571321	766
3/22/2010	2010	Pre	15	0	7	7	23.89	18.2	38.53203849	-121.7571321	766
3/23/2010	2010	Pre	15	0	6	6	20.56	17.2	38.53203849	-121.7571321	766
3/24/2010	2010	Pre	15	0	3	3	23.89	17.37	38.53203849	-121.7571321	766
3/26/2010	2010	Pre	15	2	6	8	17.22	16.67	38.53203849	-121.7571321	766
3/29/2010	2010	Pre	15	0	0	0	22.78	16.8	38.53203849	-121.7571321	766
3/30/2010	2010	Pre	15	0	5	5	18.89	17.2	38.53203849	-121.7571321	766
3/31/2010	2010	Pre	15	0	5	5	16.67	16.4	38.53203849	-121.7571321	766
4/1/2010	2010	Pre	15	0	7	7	14.44	17.3	38.53203849	-121.7571321	766
4/2/2010	2010	Pre	15	0	0	0	16.11	15.2	38.53203849	-121.7571321	766
4/3/2010	2010	Pre	15	0	0	0	13.33	14.2	38.53203849	-121.7571321	766
4/5/2010	2010	Pre	15	1	2	3	12.78	16.2	38.53203849	-121.7571321	766
4/6/2010	2010	Pre	15	0	6	6	15	15.5	38.53203849	-121.7571321	766
4/7/2010	2010	Pre	15	0	7	7	17.22	14.9	38.53203849	-121.7571321	766
4/8/2010	2010	Pre	15	1	5	6	22.78	17.6	38.53203849	-121.7571321	766
4/9/2010	2010	Pre	15	1	5	6	21.67	15.3	38.53203849	-121.7571321	766
4/10/2010	2010	Pre	15	0	0	0	22.22	17.5	38.53203849	-121.7571321	766
4/13/2010	2010	Pre	15	1	1	2	13.89	16.3	38.53203849	-121.7571321	766
4/14/2010	2010	Pre	15	0	0	0	17.22	15	38.53203849	-121.7571321	766
4/15/2010	2010	Pre	15	0	9	9	17.22	18.2	38.53203849	-121.7571321	766
4/16/2010	2010	Pre	15	0	4	4	20	21.4	38.53203849	-121.7571321	766
4/17/2010	2010	Pre	15	0	5	5	22.22	21	38.53203849	-121.7571321	766
4/20/2010	2010	Pre	15	0	1	1	22.78	19.5	38.53203849	-121.7571321	766
4/21/2010	2010	Pre	15	0	0	0	15.56	15.3	38.53203849	-121.7571321	766
4/22/2010	2010	Pre	15	2	4	6	12.78	17.87	38.53203849	-121.7571321	766
3/18/2010	2010	Pre	16	1	3	4	23.89	17.1	38.53273088	-121.7554906	926
3/19/2010	2010	Pre	16	1	5	6	23.89	17.4	38.53273088	-121.7554906	926
3/22/2010	2010	Pre	16	0	0	0	23.89	18.2	38.53273088	-121.7554906	926
3/23/2010	2010	Pre	16	0	0	0	20.56	17.2	38.53273088	-121.7554906	926
3/24/2010	2010	Pre	16	0	1	1	23.89	17.37	38.53273088	-121.7554906	926
3/26/2010	2010	Pre	16	0	0	0	17.22	16.67	38.53273088	-121.7554906	926
3/29/2010	2010	Pre	16	0	0	0	22.78	16.8	38.53273088	-121.7554906	926
3/30/2010	2010	Pre	16	0	0	0	18.89	17.2	38.53273088	-121.7554906	926
3/31/2010	2010	Pre	16	0	4	4	16.67	16.4	38.53273088	-121.7554906	926
4/1/2010	2010	Pre	16	0	0	0	14.44	17.3	38.53273088	-121.7554906	926
4/2/2010	2010	Pre	16	0	0	0	16.11	15.2	38.53273088	-121.7554906	926
4/3/2010	2010	Pre	16	0	0	0	13.33	14.2	38.53273088	-121.7554906	926
4/5/2010	2010	Pre	16	0	0	0	12.78	16.2	38.53273088	-121.7554906	926
4/6/2010	2010	Pre	16	0	8	8	15	15.5	38.53273088	-121.7554906	926
4/7/2010	2010	Pre	16	2	2	4	17.22	14.9	38.53273088	-121.7554906	926
4/8/2010	2010	Pre	16	0	8	8	22.78	17.6	38.53273088	-121.7554906	926
4/9/2010	2010	Pre	16	0	1	1	21.67	15.3	38.53273088	-121.7554906	926
4/10/2010	2010	Pre	16	0	0	0	22.22	17.5	38.53273088	-121.7554906	926
4/13/2010	2010	Pre	16	1	4	5	13.89	16.3	38.53273088	-121.7554906	926
4/14/2010	2010	Pre	16	0	0	0	17.22	15	38.53273088	-121.7554906	926
4/15/2010	2010	Pre	16	1	7	8	17.22	18.2	38.53273088	-121.7554906	926
4/16/2010	2010	Pre	16	0	5	5	20	21.4	38.53273088	-121.7554906	926
4/17/2010	2010	Pre	16	2	5	7	22.22	21	38.53273088	-121.7554906	926
4/20/2010	2010	Pre	16	0	0	0	22.78	19.5	38.53273088	-121.7554906	926
4/21/2010	2010	Pre	16	0	0	0	15.56	15.3	38.53273088	-121.7554906	926
4/22/2010	2010	Pre	16	1	1	2	12.78	17.87	38.53273088	-121.7554906	926
3/18/2010	2010	Pre	17	0	0	0	23.89	17.1	38.53351979	-121.7532	1141
3/19/2010	2010	Pre	17	0	0	0	23.89	17.4	38.53351979	-121.7532	1141
3/22/2010	2010	Pre	17	0	0	0	23.89	18.2	38.53351979	-121.7532	1141
3/23/2010	2010	Pre	17	0	0	0	20.56	17.2	38.53351979	-121.7532	1141
3/24/2010	2010	Pre	17	0	0	0	23.89	17.37	38.53351979	-121.7532	1141
3/26/2010	2010	Pre	17	0	0	0	17.22	16.67	38.53351979	-121.7532	1141
3/29/2010	2010	Pre	17	0	0	0	22.78	16.8	38.53351979	-121.7532	1141
3/30/2010	2010	Pre	17	0	0	0	18.89	17.2	38.53351979	-121.7532	1141
3/31/2010	2010	Pre	17	0	0	0	16.67	16.4	38.53351979	-121.7532	1141
4/1/2010	2010	Pre	17	0	0	0	14.44	17.3	38.53351979	-121.7532	1141
4/2/2010	2010	Pre	17	0	0	0	16.11	15.2	38.53351979	-121.7532	1141
4/3/2010	2010	Pre	17	0	0	0	13.33	14.2	38.53351979	-121.7532	1141
4/5/2010	2010	Pre	17	0	0	0	12.78	16.2	38.53351979	-121.7532	1141
4/6/2010	2010	Pre	17	0	0	0	15	15.5	38.53351979	-121.7532	1141
4/7/2010	2010	Pre	17	0	0	0	17.22	14.9	38.53351979	-121.7532	1141
4/8/2010	2010	Pre	17	0	0	0	22.78	17.6	38.53351979	-121.7532	1141
4/9/2010	2010	Pre	17	0	0	0	21.67	15.3	38.53351979	-121.7532	1141
4/10/2010	2010	Pre	17	0	0	0	22.22	17.5	38.53351979	-121.7532	1141
4/13/2010	2010	Pre	17	0	0	0	13.89	16.3	38.53351979	-121.7532	1141
4/14/2010	2010	Pre	17	0	0	0	17.22	15	38.53351979	-121.7532	1141
4/15/2010	2010	Pre	17	0	0	0	17.22	18.2	38.53351979	-121.7532	1141
4/16/2010	2010	Pre	17	0	0	0	20	21.4	38.53351979	-121.7532	1141
4/17/2010	2010	Pre	17	0	0	0	22.22	21	38.53351979	-121.7532	1141
4/20/2010	2010	Pre	17	0	0	0	22.78	19.5	38.53351979	-121.7532	1141
4/21/2010	2010	Pre	17	0	0	0	15.56	15.3	38.53351979	-121.7532	1141
4/22/2010	2010	Pre	17	0	0	0	12.78	17.87	38.53351979	-121.7532	1141
3/18/2010	2010	Pre	18	0	1	1	23.89	17.1	38.5345185	-121.7510837	1336
3/19/2010	2010	Pre	18	0	1	1	23.89	17.4	38.5345185	-121.7510837	1336
3/22/2010	2010	Pre	18	0	2	2	23.89	18.2	38.5345185	-121.7510837	1336
3/23/2010	2010	Pre	18	0	0	0	20.56	17.2	38.5345185	-121.7510837	1336
3/24/2010	2010	Pre	18	0	0	0	23.89	17.37	38.5345185	-121.7510837	1336
3/26/2010	2010	Pre	18	0	0	0	17.22	16.67	38.5345185	-121.7510837	1336
3/29/2010	2010	Pre	18	0	0	0	22.78	16.8	38.5345185	-121.7510837	1336
3/30/2010	2010	Pre	18	0	0	0	18.89	17.2	38.5345185	-121.7510837	1336
3/31/2010	2010	Pre	18	0	0	0	16.67	16.4	38.5345185	-121.7510837	1336
4/1/2010	2010	Pre	18	0	0	0	14.44	17.3	38.5345185	-121.7510837	1336
4/2/2010	2010	Pre	18	0	0	0	16.11	15.2	38.5345185	-121.7510837	1336
4/3/2010	2010	Pre	18	0	0	0	13.33	14.2	38.5345185	-121.7510837	1336
4/5/2010	2010	Pre	18	0	0	0	12.78	16.2	38.5345185	-121.7510837	1336
4/6/2010	2010	Pre	18	2	0	2	15	15.5	38.5345185	-121.7510837	1336
4/7/2010	2010	Pre	18	0	0	0	17.22	14.9	38.5345185	-121.7510837	1336
4/8/2010	2010	Pre	18	1	0	1	22.78	17.6	38.5345185	-121.7510837	1336
4/9/2010	2010	Pre	18	0	0	0	21.67	15.3	38.5345185	-121.7510837	1336
4/10/2010	2010	Pre	18	0	0	0	22.22	17.5	38.5345185	-121.7510837	1336
4/13/2010	2010	Pre	18	1	2	3	13.89	16.3	38.5345185	-121.7510837	1336
4/14/2010	2010	Pre	18	0	0	0	17.22	15	38.5345185	-121.7510837	1336
4/15/2010	2010	Pre	18	1	1	2	17.22	18.2	38.5345185	-121.7510837	1336
4/16/2010	2010	Pre	18	0	0	0	20	21.4	38.5345185	-121.7510837	1336
4/17/2010	2010	Pre	18	3	3	6	22.22	21	38.5345185	-121.7510837	1336
4/20/2010	2010	Pre	18	1	1	2	22.78	19.5	38.5345185	-121.7510837	1336
4/21/2010	2010	Pre	18	0	0	0	15.56	15.3	38.5345185	-121.7510837	1336
4/22/2010	2010	Pre	18	2	2	4	12.78	17.87	38.5345185	-121.7510837	1336
3/18/2010	2010	Pre	19	0	0	0	23.89	17.1	38.53466536	-121.7507699	1373
3/19/2010	2010	Pre	19	0	0	0	23.89	17.4	38.53466536	-121.7507699	1373
3/22/2010	2010	Pre	19	0	0	0	23.89	18.2	38.53466536	-121.7507699	1373
3/23/2010	2010	Pre	19	0	0	0	20.56	17.2	38.53466536	-121.7507699	1373
3/24/2010	2010	Pre	19	0	0	0	23.89	17.37	38.53466536	-121.7507699	1373
3/26/2010	2010	Pre	19	0	0	0	17.22	16.67	38.53466536	-121.7507699	1373
3/29/2010	2010	Pre	19	0	0	0	22.78	16.8	38.53466536	-121.7507699	1373
3/30/2010	2010	Pre	19	0	0	0	18.89	17.2	38.53466536	-121.7507699	1373
3/31/2010	2010	Pre	19	0	0	0	16.67	16.4	38.53466536	-121.7507699	1373
4/1/2010	2010	Pre	19	0	0	0	14.44	17.3	38.53466536	-121.7507699	1373
4/2/2010	2010	Pre	19	0	0	0	16.11	15.2	38.53466536	-121.7507699	1373
4/3/2010	2010	Pre	19	0	0	0	13.33	14.2	38.53466536	-121.7507699	1373
4/5/2010	2010	Pre	19	0	0	0	12.78	16.2	38.53466536	-121.7507699	1373
4/6/2010	2010	Pre	19	0	0	0	15	15.5	38.53466536	-121.7507699	1373
4/7/2010	2010	Pre	19	0	0	0	17.22	14.9	38.53466536	-121.7507699	1373
4/8/2010	2010	Pre	19	0	0	0	22.78	17.6	38.53466536	-121.7507699	1373
4/9/2010	2010	Pre	19	0	0	0	21.67	15.3	38.53466536	-121.7507699	1373
4/10/2010	2010	Pre	19	0	0	0	22.22	17.5	38.53466536	-121.7507699	1373
4/13/2010	2010	Pre	19	0	0	0	13.89	16.3	38.53466536	-121.7507699	1373
4/14/2010	2010	Pre	19	0	0	0	17.22	15	38.53466536	-121.7507699	1373
4/15/2010	2010	Pre	19	0	0	0	17.22	18.2	38.53466536	-121.7507699	1373
4/16/2010	2010	Pre	19	0	0	0	20	21.4	38.53466536	-121.7507699	1373
4/17/2010	2010	Pre	19	0	0	0	22.22	21	38.53466536	-121.7507699	1373
4/20/2010	2010	Pre	19	0	0	0	22.78	19.5	38.53466536	-121.7507699	1373
4/21/2010	2010	Pre	19	0	0	0	15.56	15.3	38.53466536	-121.7507699	1373
4/22/2010	2010	Pre	19	0	0	0	12.78	17.87	38.53466536	-121.7507699	1373
3/18/2010	2010	Pre	20	0	0	0	23.89	17.1	38.53486678	-121.750149	1436
3/19/2010	2010	Pre	20	0	0	0	23.89	17.4	38.53486678	-121.750149	1436
3/22/2010	2010	Pre	20	0	0	0	23.89	18.2	38.53486678	-121.750149	1436
3/23/2010	2010	Pre	20	0	0	0	20.56	17.2	38.53486678	-121.750149	1436
3/24/2010	2010	Pre	20	0	0	0	23.89	17.37	38.53486678	-121.750149	1436
3/26/2010	2010	Pre	20	0	0	0	17.22	16.67	38.53486678	-121.750149	1436
3/29/2010	2010	Pre	20	0	0	0	22.78	16.8	38.53486678	-121.750149	1436
3/30/2010	2010	Pre	20	0	0	0	18.89	17.2	38.53486678	-121.750149	1436
3/31/2010	2010	Pre	20	0	0	0	16.67	16.4	38.53486678	-121.750149	1436
4/1/2010	2010	Pre	20	0	0	0	14.44	17.3	38.53486678	-121.750149	1436
4/2/2010	2010	Pre	20	0	0	0	16.11	15.2	38.53486678	-121.750149	1436
4/3/2010	2010	Pre	20	0	0	0	13.33	14.2	38.53486678	-121.750149	1436
4/5/2010	2010	Pre	20	0	1	1	12.78	16.2	38.53486678	-121.750149	1436
4/6/2010	2010	Pre	20	0	1	1	15	15.5	38.53486678	-121.750149	1436
4/7/2010	2010	Pre	20	0	0	0	17.22	14.9	38.53486678	-121.750149	1436
4/8/2010	2010	Pre	20	0	1	1	22.78	17.6	38.53486678	-121.750149	1436
4/9/2010	2010	Pre	20	0	1	1	21.67	15.3	38.53486678	-121.750149	1436
4/10/2010	2010	Pre	20	0	0	0	22.22	17.5	38.53486678	-121.750149	1436
4/13/2010	2010	Pre	20	0	1	1	13.89	16.3	38.53486678	-121.750149	1436
4/14/2010	2010	Pre	20	0	0	0	17.22	15	38.53486678	-121.750149	1436
4/15/2010	2010	Pre	20	0	0	0	17.22	18.2	38.53486678	-121.750149	1436
4/16/2010	2010	Pre	20	0	0	0	20	21.4	38.53486678	-121.750149	1436
4/17/2010	2010	Pre	20	0	2	2	22.22	21	38.53486678	-121.750149	1436
4/20/2010	2010	Pre	20	0	0	0	22.78	19.5	38.53486678	-121.750149	1436
4/21/2010	2010	Pre	20	0	0	0	15.56	15.3	38.53486678	-121.750149	1436
4/22/2010	2010	Pre	20	0	2	2	12.78	17.87	38.53486678	-121.750149	1436
3/18/2010	2010	Pre	21	0	0	0	23.89	17.1	38.53533781	-121.7493953	1510
3/19/2010	2010	Pre	21	1	0	1	23.89	17.4	38.53533781	-121.7493953	1510
3/22/2010	2010	Pre	21	0	5	5	23.89	18.2	38.53533781	-121.7493953	1510
3/23/2010	2010	Pre	21	0	3	3	20.56	17.2	38.53533781	-121.7493953	1510
3/24/2010	2010	Pre	21	0	0	0	23.89	17.37	38.53533781	-121.7493953	1510
3/26/2010	2010	Pre	21	0	0	0	17.22	16.67	38.53533781	-121.7493953	1510
3/29/2010	2010	Pre	21	0	0	0	22.78	16.8	38.53533781	-121.7493953	1510
3/30/2010	2010	Pre	21	0	0	0	18.89	17.2	38.53533781	-121.7493953	1510
3/31/2010	2010	Pre	21	0	0	0	16.67	16.4	38.53533781	-121.7493953	1510
4/1/2010	2010	Pre	21	0	0	0	14.44	17.3	38.53533781	-121.7493953	1510
4/2/2010	2010	Pre	21	0	0	0	16.11	15.2	38.53533781	-121.7493953	1510
4/3/2010	2010	Pre	21	0	0	0	13.33	14.2	38.53533781	-121.7493953	1510
4/5/2010	2010	Pre	21	0	0	0	12.78	16.2	38.53533781	-121.7493953	1510
4/6/2010	2010	Pre	21	0	2	2	15	15.5	38.53533781	-121.7493953	1510
4/7/2010	2010	Pre	21	0	0	0	17.22	14.9	38.53533781	-121.7493953	1510
4/8/2010	2010	Pre	21	1	1	2	22.78	17.6	38.53533781	-121.7493953	1510
4/9/2010	2010	Pre	21	0	1	1	21.67	15.3	38.53533781	-121.7493953	1510
4/10/2010	2010	Pre	21	0	0	0	22.22	17.5	38.53533781	-121.7493953	1510
4/13/2010	2010	Pre	21	2	3	5	17.22	16.3	38.53533781	-121.7493953	1510
4/14/2010	2010	Pre	21	0	0	0	17.22	15	38.53533781	-121.7493953	1510
4/15/2010	2010	Pre	21	0	3	3	17.22	18.2	38.53533781	-121.7493953	1510
4/16/2010	2010	Pre	21	1	2	3	20	21.4	38.53533781	-121.7493953	1510
4/17/2010	2010	Pre	21	1	3	4	22.22	21	38.53533781	-121.7493953	1510
4/20/2010	2010	Pre	21	0	1	1	22.78	19.5	38.53533781	-121.7493953	1510
4/21/2010	2010	Pre	21	0	0	0	15.56	15.3	38.53533781	-121.7493953	1510
4/22/2010	2010	Pre	21	0	1	1	12.78	17.87	38.53533781	-121.7493953	1510
3/18/2010	2010	Pre	14B	4	8	12	23.89	17.1	38.53188322	-121.7579502	706
3/19/2010	2010	Pre	14B	9	14	23	23.89	17.4	38.53188322	-121.7579502	706
3/22/2010	2010	Pre	14B	0	2	2	23.89	18.2	38.53188322	-121.7579502	706
3/23/2010	2010	Pre	14B	0	0	0	20.56	17.2	38.53188322	-121.7579502	706
3/24/2010	2010	Pre	14B	2	8	10	23.89	17.37	38.53188322	-121.7579502	706
3/26/2010	2010	Pre	14B	2	4	6	17.22	16.67	38.53188322	-121.7579502	706
3/29/2010	2010	Pre	14B	0	0	0	22.78	16.8	38.53188322	-121.7579502	706
3/30/2010	2010	Pre	14B	2	5	7	18.89	17.2	38.53188322	-121.7579502	706
3/31/2010	2010	Pre	14B	3	4	7	16.67	16.4	38.53188322	-121.7579502	706
4/1/2010	2010	Pre	14B	2	7	9	14.44	17.3	38.53188322	-121.7579502	706
4/2/2010	2010	Pre	14B	0	0	0	16.11	15.2	38.53188322	-121.7579502	706
4/3/2010	2010	Pre	14B	0	0	0	13.33	14.2	38.53188322	-121.7579502	706
4/5/2010	2010	Pre	14B	2	6	8	12.78	16.2	38.53188322	-121.7579502	706
4/6/2010	2010	Pre	14B	4	12	16	15	15.5	38.53188322	-121.7579502	706
4/7/2010	2010	Pre	14B	4	11	15	17.22	14.9	38.53188322	-121.7579502	706
4/8/2010	2010	Pre	14B	1	2	3	22.78	17.6	38.53188322	-121.7579502	706
4/9/2010	2010	Pre	14B	0	1	1	21.67	15.3	38.53188322	-121.7579502	706
4/10/2010	2010	Pre	14B	0	0	0	22.22	17.5	38.53188322	-121.7579502	706
4/13/2010	2010	Pre	14B	5	9	14	13.89	16.3	38.53188322	-121.7579502	706
4/14/2010	2010	Pre	14B	0	1	1	17.22	15	38.53188322	-121.7579502	706
4/15/2010	2010	Pre	14B	3	7	10	17.22	18.2	38.53188322	-121.7579502	706
4/16/2010	2010	Pre	14B	1	2	3	20	21.4	38.53188322	-121.7579502	706
4/17/2010	2010	Pre	14B	0	2	2	22.22	21	38.53188322	-121.7579502	706
4/20/2010	2010	Pre	14B	0	1	1	22.78	19.5	38.53188322	-121.7579502	706
4/21/2010	2010	Pre	14B	0	0	0	15.56	15.3	38.53188322	-121.7579502	706
4/22/2010	2010	Pre	14B	4	7	11	12.78	17.87	38.53188322	-121.7579502	706
3/18/2010	2010	Pre	14C	2	11	13	23.89	17.1	38.53196085	-121.7574406	752
3/19/2010	2010	Pre	14C	2	11	13	23.89	17.4	38.53196085	-121.7574406	752
3/22/2010	2010	Pre	14C	0	8	8	23.89	18.2	38.53196085	-121.7574406	752
3/23/2010	2010	Pre	14C	1	5	6	20.56	17.2	38.53196085	-121.7574406	752
3/24/2010	2010	Pre	14C	1	5	6	23.89	17.37	38.53196085	-121.7574406	752
3/26/2010	2010	Pre	14C	3	5	8	17.22	16.67	38.53196085	-121.7574406	752
3/29/2010	2010	Pre	14C	0	0	0	22.78	16.8	38.53196085	-121.7574406	752
3/30/2010	2010	Pre	14C	2	9	11	18.89	17.2	38.53196085	-121.7574406	752
3/31/2010	2010	Pre	14C	0	2	2	16.67	16.4	38.53196085	-121.7574406	752
4/1/2010	2010	Pre	14C	0	9	9	14.44	17.3	38.53196085	-121.7574406	752
4/2/2010	2010	Pre	14C	0	1	1	16.11	15.2	38.53196085	-121.7574406	752
4/3/2010	2010	Pre	14C	0	0	0	13.33	14.2	38.53196085	-121.7574406	752
4/5/2010	2010	Pre	14C	0	10	10	12.78	16.2	38.53196085	-121.7574406	752
4/6/2010	2010	Pre	14C	2	12	14	15	15.5	38.53196085	-121.7574406	752
4/7/2010	2010	Pre	14C	3	8	11	17.22	14.9	38.53196085	-121.7574406	752
4/8/2010	2010	Pre	14C	3	13	16	22.78	17.6	38.53196085	-121.7574406	752
4/9/2010	2010	Pre	14C	0	3	3	21.67	15.3	38.53196085	-121.7574406	752
4/10/2010	2010	Pre	14C	0	0	0	22.22	17.5	38.53196085	-121.7574406	752
4/13/2010	2010	Pre	14C	1	12	13	13.89	16.3	38.53196085	-121.7574406	752
4/14/2010	2010	Pre	14C	0	0	0	17.22	15	38.53196085	-121.7574406	752
4/15/2010	2010	Pre	14C	1	13	14	17.22	18.2	38.53196085	-121.7574406	752
4/16/2010	2010	Pre	14C	1	8	9	20	21.4	38.53196085	-121.7574406	752
4/17/2010	2010	Pre	14C	1	4	5	22.22	21	38.53196085	-121.7574406	752
4/20/2010	2010	Pre	14C	0	3	3	22.78	19.5	38.53196085	-121.7574406	752
4/21/2010	2010	Pre	14C	0	0	0	15.56	15.3	38.53196085	-121.7574406	752
4/22/2010	2010	Pre	14C	1	13	14	12.78	17.87	38.53196085	-121.7574406	752
3/18/2010	2010	Pre	20B	0	1	1	23.89	17.1	38.53492343	-121.7499505	1456
3/19/2010	2010	Pre	20B	0	3	3	23.89	17.4	38.53492343	-121.7499505	1456
3/22/2010	2010	Pre	20B	0	4	4	23.89	18.2	38.53492343	-121.7499505	1456
3/23/2010	2010	Pre	20B	0	3	3	20.56	17.2	38.53492343	-121.7499505	1456
3/24/2010	2010	Pre	20B	0	1	1	23.89	17.37	38.53492343	-121.7499505	1456
3/26/2010	2010	Pre	20B	0	0	0	17.22	16.67	38.53492343	-121.7499505	1456
3/29/2010	2010	Pre	20B	0	0	0	22.78	16.8	38.53492343	-121.7499505	1456
3/30/2010	2010	Pre	20B	0	0	0	18.89	17.2	38.53492343	-121.7499505	1456
3/31/2010	2010	Pre	20B	0	0	0	16.67	16.4	38.53492343	-121.7499505	1456
4/1/2010	2010	Pre	20B	0	0	0	14.44	17.3	38.53492343	-121.7499505	1456
4/2/2010	2010	Pre	20B	0	0	0	16.11	15.2	38.53492343	-121.7499505	1456
4/3/2010	2010	Pre	20B	0	0	0	13.33	14.2	38.53492343	-121.7499505	1456
4/5/2010	2010	Pre	20B	0	0	0	12.78	16.2	38.53492343	-121.7499505	1456
4/6/2010	2010	Pre	20B	0	3	3	15	15.5	38.53492343	-121.7499505	1456
4/7/2010	2010	Pre	20B	0	1	1	17.22	14.9	38.53492343	-121.7499505	1456
4/8/2010	2010	Pre	20B	0	5	5	22.78	17.6	38.53492343	-121.7499505	1456
4/9/2010	2010	Pre	20B	0	2	2	21.67	15.3	38.53492343	-121.7499505	1456
4/10/2010	2010	Pre	20B	0	0	0	22.22	17.5	38.53492343	-121.7499505	1456
4/13/2010	2010	Pre	20B	0	1	1	13.89	16.3	38.53492343	-121.7499505	1456
4/14/2010	2010	Pre	20B	0	0	0	17.22	15	38.53492343	-121.7499505	1456
4/15/2010	2010	Pre	20B	0	6	6	17.22	18.2	38.53492343	-121.7499505	1456
4/16/2010	2010	Pre	20B	0	3	3	20	21.4	38.53492343	-121.7499505	1456
4/17/2010	2010	Pre	20B	0	5	5	22.22	21	38.53492343	-121.7499505	1456
4/20/2010	2010	Pre	20B	0	3	3	22.78	19.5	38.53492343	-121.7499505	1456
4/21/2010	2010	Pre	20B	0	0	0	15.56	15.3	38.53492343	-121.7499505	1456
4/22/2010	2010	Pre	20B	0	5	5	12.78	17.87	38.53492343	-121.7499505	1456
3/18/2012	2012	Post	1	0	0	0	11.1	12.8	38.52991667	-121.75995	389
4/2/2012	2012	Post	1	0	0	0	17.8	13	38.52991667	-121.75995	389
4/3/2012	2012	Post	1	0	0	0	20	15.5	38.52991667	-121.75995	389
4/4/2012	2012	Post	1	0	0	0	21.66	14.5	38.52991667	-121.75995	389
4/5/2012	2012	Post	1	0	0	0	18.33	15	38.52991667	-121.75995	389
4/6/2012	2012	Post	1	0	0	0	16	14.5	38.52991667	-121.75995	389
4/7/2012	2012	Post	1	0	0	0	17.33	14.5	38.52991667	-121.75995	389
4/8/2012	2012	Post	1	0	0	0	21.1	14.5	38.52991667	-121.75995	389
4/9/2012	2012	Post	1	0	0	0	22.8	15.5	38.52991667	-121.75995	389
4/10/2012	2012	Post	1	0	0	0	22.2	14.5	38.52991667	-121.75995	389
4/11/2012	2012	Post	1	0	0	0	14.45	16.5	38.52991667	-121.75995	389
4/12/2012	2012	Post	1	0	0	0	16.7	15.5	38.52991667	-121.75995	389
4/13/2012	2012	Post	1	0	0	0	16.1	13	38.52991667	-121.75995	389
4/15/2012	2012	Post	1	0	0	0	19.45	14.5	38.52991667	-121.75995	389
4/16/2012	2012	Post	1	0	0	0	21.66	16	38.52991667	-121.75995	389
4/18/2012	2012	Post	1	0	0	0	22.78	17	38.52991667	-121.75995	389
4/20/2012	2012	Post	1	0	0	0	28.33	18.5	38.52991667	-121.75995	389
4/22/2012	2012	Post	1	0	0	0	31.04	22	38.52991667	-121.75995	389
3/18/2012	2012	Post	2	0	0	0	11.1	12.8	38.52728333	-121.7634833	0
4/2/2012	2012	Post	2	0	0	0	17.8	13	38.52728333	-121.7634833	0
4/3/2012	2012	Post	2	0	0	0	20	15.5	38.52728333	-121.7634833	0
4/4/2012	2012	Post	2	0	0	0	21.66	14.5	38.52728333	-121.7634833	0
4/5/2012	2012	Post	2	0	0	0	18.33	15	38.52728333	-121.7634833	0
4/6/2012	2012	Post	2	0	0	0	16	14.5	38.52728333	-121.7634833	0
4/7/2012	2012	Post	2	0	0	0	17.33	14.5	38.52728333	-121.7634833	0
4/8/2012	2012	Post	2	0	0	0	21.1	14.5	38.52728333	-121.7634833	0
4/9/2012	2012	Post	2	0	0	0	22.8	15.5	38.52728333	-121.7634833	0
4/10/2012	2012	Post	2	0	0	0	22.2	14.5	38.52728333	-121.7634833	0
4/11/2012	2012	Post	2	0	0	0	14.45	16.5	38.52728333	-121.7634833	0
4/12/2012	2012	Post	2	0	0	0	16.7	15.5	38.52728333	-121.7634833	0
4/13/2012	2012	Post	2	0	0	0	16.1	13	38.52728333	-121.7634833	0
4/15/2012	2012	Post	2	0	0	0	19.45	14.5	38.52728333	-121.7634833	0
4/16/2012	2012	Post	2	0	0	0	21.66	16	38.52728333	-121.7634833	0
4/18/2012	2012	Post	2	0	0	0	22.78	17	38.52728333	-121.7634833	0
4/20/2012	2012	Post	2	0	0	0	28.33	18.5	38.52728333	-121.7634833	0
4/22/2012	2012	Post	2	0	0	0	31.04	22	38.52728333	-121.7634833	0
3/18/2012	2012	Post	3	0	0	0	11.1	12.8	38.52745	-121.7637	0
4/2/2012	2012	Post	3	1	0	1	17.8	13	38.52745	-121.7637	0
4/3/2012	2012	Post	3	0	0	0	20	15.5	38.52745	-121.7637	0
4/4/2012	2012	Post	3	0	0	0	21.66	14.5	38.52745	-121.7637	0
4/5/2012	2012	Post	3	0	0	0	18.33	15	38.52745	-121.7637	0
4/6/2012	2012	Post	3	0	0	0	16	14.5	38.52745	-121.7637	0
4/7/2012	2012	Post	3	0	0	0	17.33	14.5	38.52745	-121.7637	0
4/8/2012	2012	Post	3	0	0	0	21.1	14.5	38.52745	-121.7637	0
4/9/2012	2012	Post	3	0	0	0	22.8	15.5	38.52745	-121.7637	0
4/10/2012	2012	Post	3	0	0	0	22.2	14.5	38.52745	-121.7637	0
4/11/2012	2012	Post	3	0	0	0	14.45	16.5	38.52745	-121.7637	0
4/12/2012	2012	Post	3	0	0	0	16.7	15.5	38.52745	-121.7637	0
4/13/2012	2012	Post	3	0	0	0	16.1	13	38.52745	-121.7637	0
4/15/2012	2012	Post	3	0	0	0	19.45	14.5	38.52745	-121.7637	0
4/16/2012	2012	Post	3	0	0	0	21.66	16	38.52745	-121.7637	0
4/18/2012	2012	Post	3	0	0	0	22.78	17	38.52745	-121.7637	0
4/20/2012	2012	Post	3	0	0	0	28.33	18.5	38.52745	-121.7637	0
4/22/2012	2012	Post	3	0	0	0	31.04	22	38.52745	-121.7637	0
3/18/2012	2012	Post	4	0	0	0	11.1	12.8	38.52850296	-121.7616731	219
4/2/2012	2012	Post	4	0	0	0	17.8	13	38.52850296	-121.7616731	219
4/3/2012	2012	Post	4	0	0	0	20	15.5	38.52850296	-121.7616731	219
4/4/2012	2012	Post	4	0	0	0	21.66	14.5	38.52850296	-121.7616731	219
4/5/2012	2012	Post	4	0	2	2	18.33	15	38.52850296	-121.7616731	219
4/6/2012	2012	Post	4	0	1	1	16	14.5	38.52850296	-121.7616731	219
4/7/2012	2012	Post	4	0	1	1	17.33	14.5	38.52850296	-121.7616731	219
4/8/2012	2012	Post	4	0	0	0	21.1	14.5	38.52850296	-121.7616731	219
4/9/2012	2012	Post	4	0	0	0	22.8	15.5	38.52850296	-121.7616731	219
4/10/2012	2012	Post	4	0	0	0	22.2	14.5	38.52850296	-121.7616731	219
4/11/2012	2012	Post	4	0	0	0	14.45	16.5	38.52850296	-121.7616731	219
4/12/2012	2012	Post	4	0	0	0	16.7	15.5	38.52850296	-121.7616731	219
4/13/2012	2012	Post	4	0	1	1	16.1	13	38.52850296	-121.7616731	219
4/15/2012	2012	Post	4	0	0	0	19.45	14.5	38.52850296	-121.7616731	219
4/16/2012	2012	Post	4	0	0	0	21.66	16	38.52850296	-121.7616731	219
4/18/2012	2012	Post	4	0	1	1	22.78	17	38.52850296	-121.7616731	219
4/20/2012	2012	Post	4	0	1	1	28.33	18.5	38.52850296	-121.7616731	219
4/22/2012	2012	Post	4	0	0	0	31.04	22	38.52850296	-121.7616731	219
3/18/2012	2012	Post	5	0	0	0	11.1	12.8	38.52871698	-121.7615122	230
4/2/2012	2012	Post	5	0	0	0	17.8	13	38.52871698	-121.7615122	230
4/3/2012	2012	Post	5	0	0	0	20	15.5	38.52871698	-121.7615122	230
4/4/2012	2012	Post	5	0	0	0	21.66	14.5	38.52871698	-121.7615122	230
4/5/2012	2012	Post	5	0	0	0	18.33	15	38.52871698	-121.7615122	230
4/6/2012	2012	Post	5	0	0	0	16	14.5	38.52871698	-121.7615122	230
4/7/2012	2012	Post	5	0	0	0	17.33	14.5	38.52871698	-121.7615122	230
4/8/2012	2012	Post	5	0	0	0	21.1	14.5	38.52871698	-121.7615122	230
4/9/2012	2012	Post	5	0	0	0	22.8	15.5	38.52871698	-121.7615122	230
4/10/2012	2012	Post	5	0	0	0	22.2	14.5	38.52871698	-121.7615122	230
4/11/2012	2012	Post	5	0	0	0	14.45	16.5	38.52871698	-121.7615122	230
4/12/2012	2012	Post	5	1	0	1	16.7	15.5	38.52871698	-121.7615122	230
4/13/2012	2012	Post	5	1	0	1	16.1	13	38.52871698	-121.7615122	230
4/15/2012	2012	Post	5	0	0	0	19.45	14.5	38.52871698	-121.7615122	230
4/16/2012	2012	Post	5	0	0	0	21.66	16	38.52871698	-121.7615122	230
4/18/2012	2012	Post	5	0	0	0	22.78	17	38.52871698	-121.7615122	230
4/20/2012	2012	Post	5	0	0	0	28.33	18.5	38.52871698	-121.7615122	230
4/22/2012	2012	Post	5	0	0	0	31.04	22	38.52871698	-121.7615122	230
3/18/2012	2012	Post	6	0	0	0	11.1	12.8	38.52893101	-121.7613083	236
4/2/2012	2012	Post	6	0	0	0	17.8	13	38.52893101	-121.7613083	236
4/3/2012	2012	Post	6	0	0	0	20	15.5	38.52893101	-121.7613083	236
4/4/2012	2012	Post	6	0	0	0	21.66	14.5	38.52893101	-121.7613083	236
4/5/2012	2012	Post	6	6	0	6	18.33	15	38.52893101	-121.7613083	236
4/6/2012	2012	Post	6	3	0	3	16	14.5	38.52893101	-121.7613083	236
4/7/2012	2012	Post	6	2	0	2	17.33	14.5	38.52893101	-121.7613083	236
4/8/2012	2012	Post	6	2	0	2	21.1	14.5	38.52893101	-121.7613083	236
4/9/2012	2012	Post	6	1	0	1	22.8	15.5	38.52893101	-121.7613083	236
4/10/2012	2012	Post	6	0	0	0	22.2	14.5	38.52893101	-121.7613083	236
4/11/2012	2012	Post	6	0	0	0	14.45	16.5	38.52893101	-121.7613083	236
4/12/2012	2012	Post	6	0	0	0	16.7	15.5	38.52893101	-121.7613083	236
4/13/2012	2012	Post	6	0	0	0	16.1	13	38.52893101	-121.7613083	236
4/15/2012	2012	Post	6	0	0	0	19.45	14.5	38.52893101	-121.7613083	236
4/16/2012	2012	Post	6	2	0	2	21.66	16	38.52893101	-121.7613083	236
4/18/2012	2012	Post	6	3	0	3	22.78	17	38.52893101	-121.7613083	236
4/20/2012	2012	Post	6	0	0	0	28.33	18.5	38.52893101	-121.7613083	236
4/22/2012	2012	Post	6	0	0	0	31.04	22	38.52893101	-121.7613083	236
3/18/2012	2012	Post	7	0	0	0	11.1	12.8	38.53020045	-121.7610642	433
4/2/2012	2012	Post	7	0	0	0	17.8	13	38.53020045	-121.7610642	433
4/3/2012	2012	Post	7	0	0	0	20	15.5	38.53020045	-121.7610642	433
4/4/2012	2012	Post	7	0	0	0	21.66	14.5	38.53020045	-121.7610642	433
4/5/2012	2012	Post	7	0	0	0	18.33	15	38.53020045	-121.7610642	433
4/6/2012	2012	Post	7	0	0	0	16	14.5	38.53020045	-121.7610642	433
4/7/2012	2012	Post	7	0	0	0	17.33	14.5	38.53020045	-121.7610642	433
4/8/2012	2012	Post	7	0	0	0	21.1	14.5	38.53020045	-121.7610642	433
4/9/2012	2012	Post	7	0	0	0	22.8	15.5	38.53020045	-121.7610642	433
4/10/2012	2012	Post	7	0	0	0	22.2	14.5	38.53020045	-121.7610642	433
4/11/2012	2012	Post	7	0	0	0	14.45	16.5	38.53020045	-121.7610642	433
4/12/2012	2012	Post	7	0	0	0	16.7	15.5	38.53020045	-121.7610642	433
4/13/2012	2012	Post	7	0	0	0	16.1	13	38.53020045	-121.7610642	433
4/15/2012	2012	Post	7	0	0	0	19.45	14.5	38.53020045	-121.7610642	433
4/16/2012	2012	Post	7	0	0	0	21.66	16	38.53020045	-121.7610642	433
4/18/2012	2012	Post	7	0	0	0	22.78	17	38.53020045	-121.7610642	433
4/20/2012	2012	Post	7	0	0	0	28.33	18.5	38.53020045	-121.7610642	433
4/22/2012	2012	Post	7	0	0	0	31.04	22	38.53020045	-121.7610642	433
3/18/2012	2012	Post	8	0	0	0	11.1	12.8	38.53045644	-121.7606753	435
4/2/2012	2012	Post	8	0	0	0	17.8	13	38.53045644	-121.7606753	435
4/3/2012	2012	Post	8	0	0	0	20	15.5	38.53045644	-121.7606753	435
4/4/2012	2012	Post	8	0	0	0	21.66	14.5	38.53045644	-121.7606753	435
4/5/2012	2012	Post	8	0	0	0	18.33	15	38.53045644	-121.7606753	435
4/6/2012	2012	Post	8	0	0	0	16	14.5	38.53045644	-121.7606753	435
4/7/2012	2012	Post	8	0	0	0	17.33	14.5	38.53045644	-121.7606753	435
4/8/2012	2012	Post	8	0	0	0	21.1	14.5	38.53045644	-121.7606753	435
4/9/2012	2012	Post	8	0	0	0	22.8	15.5	38.53045644	-121.7606753	435
4/10/2012	2012	Post	8	0	0	0	22.2	14.5	38.53045644	-121.7606753	435
4/11/2012	2012	Post	8	0	0	0	14.45	16.5	38.53045644	-121.7606753	435
4/12/2012	2012	Post	8	0	0	0	16.7	15.5	38.53045644	-121.7606753	435
4/13/2012	2012	Post	8	0	0	0	16.1	13	38.53045644	-121.7606753	435
4/15/2012	2012	Post	8	0	0	0	19.45	14.5	38.53045644	-121.7606753	435
4/16/2012	2012	Post	8	0	0	0	21.66	16	38.53045644	-121.7606753	435
4/18/2012	2012	Post	8	0	0	0	22.78	17	38.53045644	-121.7606753	435
4/20/2012	2012	Post	8	0	0	0	28.33	18.5	38.53045644	-121.7606753	435
4/22/2012	2012	Post	8	0	0	0	31.04	22	38.53045644	-121.7606753	435
3/18/2012	2012	Post	9	0	0	0	11.1	12.8	38.53046903	-121.7605251	437
4/2/2012	2012	Post	9	0	0	0	17.8	13	38.53046903	-121.7605251	437
4/3/2012	2012	Post	9	0	0	0	20	15.5	38.53046903	-121.7605251	437
4/4/2012	2012	Post	9	0	0	0	21.66	14.5	38.53046903	-121.7605251	437
4/5/2012	2012	Post	9	0	0	0	18.33	15	38.53046903	-121.7605251	437
4/6/2012	2012	Post	9	0	0	0	16	14.5	38.53046903	-121.7605251	437
4/7/2012	2012	Post	9	0	0	0	17.33	14.5	38.53046903	-121.7605251	437
4/8/2012	2012	Post	9	0	0	0	21.1	14.5	38.53046903	-121.7605251	437
4/9/2012	2012	Post	9	0	0	0	22.8	15.5	38.53046903	-121.7605251	437
4/10/2012	2012	Post	9	0	0	0	22.2	14.5	38.53046903	-121.7605251	437
4/11/2012	2012	Post	9	0	0	0	14.45	16.5	38.53046903	-121.7605251	437
4/12/2012	2012	Post	9	0	0	0	16.7	15.5	38.53046903	-121.7605251	437
4/13/2012	2012	Post	9	0	0	0	16.1	13	38.53046903	-121.7605251	437
4/15/2012	2012	Post	9	0	0	0	19.45	14.5	38.53046903	-121.7605251	437
4/16/2012	2012	Post	9	0	0	0	21.66	16	38.53046903	-121.7605251	437
4/18/2012	2012	Post	9	0	0	0	22.78	17	38.53046903	-121.7605251	437
4/20/2012	2012	Post	9	0	0	0	28.33	18.5	38.53046903	-121.7605251	437
4/22/2012	2012	Post	9	0	0	0	31.04	22	38.53046903	-121.7605251	437
3/18/2012	2012	Post	10	0	0	0	11.1	12.8	38.53093064	-121.7597499	508
4/2/2012	2012	Post	10	0	0	0	17.8	13	38.53093064	-121.7597499	508
4/3/2012	2012	Post	10	0	0	0	20	15.5	38.53093064	-121.7597499	508
4/4/2012	2012	Post	10	0	0	0	21.66	14.5	38.53093064	-121.7597499	508
4/5/2012	2012	Post	10	0	0	0	18.33	15	38.53093064	-121.7597499	508
4/6/2012	2012	Post	10	0	0	0	16	14.5	38.53093064	-121.7597499	508
4/7/2012	2012	Post	10	0	0	0	17.33	14.5	38.53093064	-121.7597499	508
4/8/2012	2012	Post	10	0	0	0	21.1	14.5	38.53093064	-121.7597499	508
4/9/2012	2012	Post	10	0	0	0	22.8	15.5	38.53093064	-121.7597499	508
4/10/2012	2012	Post	10	0	0	0	22.2	14.5	38.53093064	-121.7597499	508
4/11/2012	2012	Post	10	0	0	0	14.45	16.5	38.53093064	-121.7597499	508
4/12/2012	2012	Post	10	0	0	0	16.7	15.5	38.53093064	-121.7597499	508
4/13/2012	2012	Post	10	0	0	0	16.1	13	38.53093064	-121.7597499	508
4/15/2012	2012	Post	10	0	0	0	19.45	14.5	38.53093064	-121.7597499	508
4/16/2012	2012	Post	10	0	0	0	21.66	16	38.53093064	-121.7597499	508
4/18/2012	2012	Post	10	0	0	0	22.78	17	38.53093064	-121.7597499	508
4/20/2012	2012	Post	10	0	0	0	28.33	18.5	38.53093064	-121.7597499	508
4/22/2012	2012	Post	10	0	0	0	31.04	22	38.53093064	-121.7597499	508
3/18/2012	2012	Post	11	0	0	0	11.1	12.8	38.53147617	-121.7595246	580
4/2/2012	2012	Post	11	0	0	0	17.8	13	38.53147617	-121.7595246	580
4/3/2012	2012	Post	11	0	0	0	20	15.5	38.53147617	-121.7595246	580
4/4/2012	2012	Post	11	0	0	0	21.66	14.5	38.53147617	-121.7595246	580
4/5/2012	2012	Post	11	0	0	0	18.33	15	38.53147617	-121.7595246	580
4/6/2012	2012	Post	11	0	0	0	16	14.5	38.53147617	-121.7595246	580
4/7/2012	2012	Post	11	0	0	0	17.33	14.5	38.53147617	-121.7595246	580
4/8/2012	2012	Post	11	0	0	0	21.1	14.5	38.53147617	-121.7595246	580
4/9/2012	2012	Post	11	0	0	0	22.8	15.5	38.53147617	-121.7595246	580
4/10/2012	2012	Post	11	0	0	0	22.2	14.5	38.53147617	-121.7595246	580
4/11/2012	2012	Post	11	0	0	0	14.45	16.5	38.53147617	-121.7595246	580
4/12/2012	2012	Post	11	0	0	0	16.7	15.5	38.53147617	-121.7595246	580
4/13/2012	2012	Post	11	0	0	0	16.1	13	38.53147617	-121.7595246	580
4/15/2012	2012	Post	11	0	0	0	19.45	14.5	38.53147617	-121.7595246	580
4/16/2012	2012	Post	11	0	0	0	21.66	16	38.53147617	-121.7595246	580
4/18/2012	2012	Post	11	0	0	0	22.78	17	38.53147617	-121.7595246	580
4/20/2012	2012	Post	11	0	0	0	28.33	18.5	38.53147617	-121.7595246	580
4/22/2012	2012	Post	11	0	0	0	31.04	22	38.53147617	-121.7595246	580
3/18/2012	2012	Post	12	0	0	0	11.1	12.8	38.53149925	-121.7594469	585
4/2/2012	2012	Post	12	0	0	0	17.8	13	38.53149925	-121.7594469	585
4/3/2012	2012	Post	12	0	0	0	20	15.5	38.53149925	-121.7594469	585
4/4/2012	2012	Post	12	0	0	0	21.66	14.5	38.53149925	-121.7594469	585
4/5/2012	2012	Post	12	0	0	0	18.33	15	38.53149925	-121.7594469	585
4/6/2012	2012	Post	12	0	0	0	16	14.5	38.53149925	-121.7594469	585
4/7/2012	2012	Post	12	0	0	0	17.33	14.5	38.53149925	-121.7594469	585
4/8/2012	2012	Post	12	0	0	0	21.1	14.5	38.53149925	-121.7594469	585
4/9/2012	2012	Post	12	0	1	1	22.8	15.5	38.53149925	-121.7594469	585
4/10/2012	2012	Post	12	0	0	0	22.2	14.5	38.53149925	-121.7594469	585
4/11/2012	2012	Post	12	0	0	0	14.45	16.5	38.53149925	-121.7594469	585
4/12/2012	2012	Post	12	0	0	0	16.7	15.5	38.53149925	-121.7594469	585
4/13/2012	2012	Post	12	0	0	0	16.1	13	38.53149925	-121.7594469	585
4/15/2012	2012	Post	12	0	0	0	19.45	14.5	38.53149925	-121.7594469	585
4/16/2012	2012	Post	12	0	0	0	21.66	16	38.53149925	-121.7594469	585
4/18/2012	2012	Post	12	0	0	0	22.78	17	38.53149925	-121.7594469	585
4/20/2012	2012	Post	12	0	0	0	28.33	18.5	38.53149925	-121.7594469	585
4/22/2012	2012	Post	12	0	0	0	31.04	22	38.53149925	-121.7594469	585
3/18/2012	2012	Post	13	0	0	0	11.1	12.8	38.53164403	-121.7588031	618
4/2/2012	2012	Post	13	0	0	0	17.8	13	38.53164403	-121.7588031	618
4/3/2012	2012	Post	13	0	0	0	20	15.5	38.53164403	-121.7588031	618
4/4/2012	2012	Post	13	0	0	0	21.66	14.5	38.53164403	-121.7588031	618
4/5/2012	2012	Post	13	0	0	0	18.33	15	38.53164403	-121.7588031	618
4/6/2012	2012	Post	13	0	0	0	16	14.5	38.53164403	-121.7588031	618
4/7/2012	2012	Post	13	0	0	0	17.33	14.5	38.53164403	-121.7588031	618
4/8/2012	2012	Post	13	0	0	0	21.1	14.5	38.53164403	-121.7588031	618
4/9/2012	2012	Post	13	0	0	0	22.8	15.5	38.53164403	-121.7588031	618
4/10/2012	2012	Post	13	0	0	0	22.2	14.5	38.53164403	-121.7588031	618
4/11/2012	2012	Post	13	0	0	0	14.45	16.5	38.53164403	-121.7588031	618
4/12/2012	2012	Post	13	0	0	0	16.7	15.5	38.53164403	-121.7588031	618
4/13/2012	2012	Post	13	0	0	0	16.1	13	38.53164403	-121.7588031	618
4/15/2012	2012	Post	13	0	0	0	19.45	14.5	38.53164403	-121.7588031	618
4/16/2012	2012	Post	13	0	0	0	21.66	16	38.53164403	-121.7588031	618
4/18/2012	2012	Post	13	0	0	0	22.78	17	38.53164403	-121.7588031	618
4/20/2012	2012	Post	13	0	0	0	28.33	18.5	38.53164403	-121.7588031	618
4/22/2012	2012	Post	13	0	0	0	31.04	22	38.53164403	-121.7588031	618
3/18/2012	2012	Post	14	0	0	0	11.1	12.8	38.53174894	-121.7585725	640
4/2/2012	2012	Post	14	0	0	0	17.8	13	38.53174894	-121.7585725	640
4/3/2012	2012	Post	14	0	0	0	20	15.5	38.53174894	-121.7585725	640
4/4/2012	2012	Post	14	0	0	0	21.66	14.5	38.53174894	-121.7585725	640
4/5/2012	2012	Post	14	0	0	0	18.33	15	38.53174894	-121.7585725	640
4/6/2012	2012	Post	14	0	0	0	16	14.5	38.53174894	-121.7585725	640
4/7/2012	2012	Post	14	0	0	0	17.33	14.5	38.53174894	-121.7585725	640
4/8/2012	2012	Post	14	0	0	0	21.1	14.5	38.53174894	-121.7585725	640
4/9/2012	2012	Post	14	0	0	0	22.8	15.5	38.53174894	-121.7585725	640
4/10/2012	2012	Post	14	0	0	0	22.2	14.5	38.53174894	-121.7585725	640
4/11/2012	2012	Post	14	0	0	0	14.45	16.5	38.53174894	-121.7585725	640
4/12/2012	2012	Post	14	0	0	0	16.7	15.5	38.53174894	-121.7585725	640
4/13/2012	2012	Post	14	0	0	0	16.1	13	38.53174894	-121.7585725	640
4/15/2012	2012	Post	14	0	0	0	19.45	14.5	38.53174894	-121.7585725	640
4/16/2012	2012	Post	14	0	0	0	21.66	16	38.53174894	-121.7585725	640
4/18/2012	2012	Post	14	0	0	0	22.78	17	38.53174894	-121.7585725	640
4/20/2012	2012	Post	14	0	0	0	28.33	18.5	38.53174894	-121.7585725	640
4/22/2012	2012	Post	14	0	0	0	31.04	22	38.53174894	-121.7585725	640
3/18/2012	2012	Post	15	0	0	0	11.1	12.8	38.53203849	-121.7571321	766
4/2/2012	2012	Post	15	0	0	0	17.8	13	38.53203849	-121.7571321	766
4/3/2012	2012	Post	15	1	1	2	20	15.5	38.53203849	-121.7571321	766
4/4/2012	2012	Post	15	0	1	1	21.66	14.5	38.53203849	-121.7571321	766
4/5/2012	2012	Post	15	2	0	2	18.33	15	38.53203849	-121.7571321	766
4/6/2012	2012	Post	15	1	0	1	16	14.5	38.53203849	-121.7571321	766
4/7/2012	2012	Post	15	2	1	3	17.33	14.5	38.53203849	-121.7571321	766
4/8/2012	2012	Post	15	0	0	0	21.1	14.5	38.53203849	-121.7571321	766
4/9/2012	2012	Post	15	0	0	0	22.8	15.5	38.53203849	-121.7571321	766
4/10/2012	2012	Post	15	0	0	0	22.2	14.5	38.53203849	-121.7571321	766
4/11/2012	2012	Post	15	0	1	1	14.45	16.5	38.53203849	-121.7571321	766
4/12/2012	2012	Post	15	0	0	0	16.7	15.5	38.53203849	-121.7571321	766
4/13/2012	2012	Post	15	0	0	0	16.1	13	38.53203849	-121.7571321	766
4/15/2012	2012	Post	15	0	0	0	19.45	14.5	38.53203849	-121.7571321	766
4/16/2012	2012	Post	15	0	1	1	21.66	16	38.53203849	-121.7571321	766
4/18/2012	2012	Post	15	0	0	0	22.78	17	38.53203849	-121.7571321	766
4/20/2012	2012	Post	15	0	0	0	28.33	18.5	38.53203849	-121.7571321	766
4/22/2012	2012	Post	15	0	0	0	31.04	22	38.53203849	-121.7571321	766
3/18/2012	2012	Post	16	0	0	0	11.1	12.8	38.53273088	-121.7554906	926
4/2/2012	2012	Post	16	0	0	0	17.8	13	38.53273088	-121.7554906	926
4/3/2012	2012	Post	16	0	0	0	20	15.5	38.53273088	-121.7554906	926
4/4/2012	2012	Post	16	0	0	0	21.66	14.5	38.53273088	-121.7554906	926
4/5/2012	2012	Post	16	0	0	0	18.33	15	38.53273088	-121.7554906	926
4/6/2012	2012	Post	16	0	0	0	16	14.5	38.53273088	-121.7554906	926
4/7/2012	2012	Post	16	0	0	0	17.33	14.5	38.53273088	-121.7554906	926
4/8/2012	2012	Post	16	0	0	0	21.1	14.5	38.53273088	-121.7554906	926
4/9/2012	2012	Post	16	0	0	0	22.8	15.5	38.53273088	-121.7554906	926
4/10/2012	2012	Post	16	0	0	0	22.2	14.5	38.53273088	-121.7554906	926
4/11/2012	2012	Post	16	0	0	0	14.45	16.5	38.53273088	-121.7554906	926
4/12/2012	2012	Post	16	0	0	0	16.7	15.5	38.53273088	-121.7554906	926
4/13/2012	2012	Post	16	0	0	0	16.1	13	38.53273088	-121.7554906	926
4/15/2012	2012	Post	16	0	0	0	19.45	14.5	38.53273088	-121.7554906	926
4/16/2012	2012	Post	16	0	0	0	21.66	16	38.53273088	-121.7554906	926
4/18/2012	2012	Post	16	0	0	0	22.78	17	38.53273088	-121.7554906	926
4/20/2012	2012	Post	16	0	1	1	28.33	18.5	38.53273088	-121.7554906	926
4/22/2012	2012	Post	16	0	0	0	31.04	22	38.53273088	-121.7554906	926
3/18/2012	2012	Post	17	0	0	0	11.1	12.8	38.53351979	-121.7532	1141
4/2/2012	2012	Post	17	0	0	0	17.8	13	38.53351979	-121.7532	1141
4/3/2012	2012	Post	17	0	0	0	20	15.5	38.53351979	-121.7532	1141
4/4/2012	2012	Post	17	0	0	0	21.66	14.5	38.53351979	-121.7532	1141
4/5/2012	2012	Post	17	0	0	0	18.33	15	38.53351979	-121.7532	1141
4/6/2012	2012	Post	17	0	0	0	16	14.5	38.53351979	-121.7532	1141
4/7/2012	2012	Post	17	0	0	0	17.33	14.5	38.53351979	-121.7532	1141
4/8/2012	2012	Post	17	0	0	0	21.1	14.5	38.53351979	-121.7532	1141
4/9/2012	2012	Post	17	0	0	0	22.8	15.5	38.53351979	-121.7532	1141
4/10/2012	2012	Post	17	0	0	0	22.2	14.5	38.53351979	-121.7532	1141
4/11/2012	2012	Post	17	0	0	0	14.45	16.5	38.53351979	-121.7532	1141
4/12/2012	2012	Post	17	0	0	0	16.7	15.5	38.53351979	-121.7532	1141
4/13/2012	2012	Post	17	0	0	0	16.1	13	38.53351979	-121.7532	1141
4/15/2012	2012	Post	17	0	0	0	19.45	14.5	38.53351979	-121.7532	1141
4/16/2012	2012	Post	17	0	0	0	21.66	16	38.53351979	-121.7532	1141
4/18/2012	2012	Post	17	0	0	0	22.78	17	38.53351979	-121.7532	1141
4/20/2012	2012	Post	17	0	0	0	28.33	18.5	38.53351979	-121.7532	1141
4/22/2012	2012	Post	17	0	0	0	31.04	22	38.53351979	-121.7532	1141
3/18/2012	2012	Post	18	0	0	0	11.1	12.8	38.5345185	-121.7510837	1336
4/2/2012	2012	Post	18	0	0	0	17.8	13	38.5345185	-121.7510837	1336
4/3/2012	2012	Post	18	0	0	0	20	15.5	38.5345185	-121.7510837	1336
4/4/2012	2012	Post	18	0	0	0	21.66	14.5	38.5345185	-121.7510837	1336
4/5/2012	2012	Post	18	1	0	1	18.33	15	38.5345185	-121.7510837	1336
4/6/2012	2012	Post	18	2	0	2	16	14.5	38.5345185	-121.7510837	1336
4/7/2012	2012	Post	18	0	0	0	17.33	14.5	38.5345185	-121.7510837	1336
4/8/2012	2012	Post	18	0	0	0	21.1	14.5	38.5345185	-121.7510837	1336
4/9/2012	2012	Post	18	0	0	0	22.8	15.5	38.5345185	-121.7510837	1336
4/10/2012	2012	Post	18	0	0	0	22.2	14.5	38.5345185	-121.7510837	1336
4/11/2012	2012	Post	18	0	0	0	14.45	16.5	38.5345185	-121.7510837	1336
4/12/2012	2012	Post	18	0	0	0	16.7	15.5	38.5345185	-121.7510837	1336
4/13/2012	2012	Post	18	0	0	0	16.1	13	38.5345185	-121.7510837	1336
4/15/2012	2012	Post	18	0	0	0	19.45	14.5	38.5345185	-121.7510837	1336
4/16/2012	2012	Post	18	0	0	0	21.66	16	38.5345185	-121.7510837	1336
4/18/2012	2012	Post	18	2	0	2	22.78	17	38.5345185	-121.7510837	1336
4/20/2012	2012	Post	18	0	1	1	28.33	18.5	38.5345185	-121.7510837	1336
4/22/2012	2012	Post	18	0	0	0	31.04	22	38.5345185	-121.7510837	1336
3/18/2012	2012	Post	19	0	0	0	11.1	12.8	38.53466536	-121.7507699	1373
4/2/2012	2012	Post	19	0	0	0	17.8	13	38.53466536	-121.7507699	1373
4/3/2012	2012	Post	19	0	0	0	20	15.5	38.53466536	-121.7507699	1373
4/4/2012	2012	Post	19	0	0	0	21.66	14.5	38.53466536	-121.7507699	1373
4/5/2012	2012	Post	19	0	0	0	18.33	15	38.53466536	-121.7507699	1373
4/6/2012	2012	Post	19	0	0	0	16	14.5	38.53466536	-121.7507699	1373
4/7/2012	2012	Post	19	0	0	0	17.33	14.5	38.53466536	-121.7507699	1373
4/8/2012	2012	Post	19	0	0	0	21.1	14.5	38.53466536	-121.7507699	1373
4/9/2012	2012	Post	19	0	0	0	22.8	15.5	38.53466536	-121.7507699	1373
4/10/2012	2012	Post	19	0	0	0	22.2	14.5	38.53466536	-121.7507699	1373
4/11/2012	2012	Post	19	0	0	0	14.45	16.5	38.53466536	-121.7507699	1373
4/12/2012	2012	Post	19	0	0	0	16.7	15.5	38.53466536	-121.7507699	1373
4/13/2012	2012	Post	19	0	0	0	16.1	13	38.53466536	-121.7507699	1373
4/15/2012	2012	Post	19	0	0	0	19.45	14.5	38.53466536	-121.7507699	1373
4/16/2012	2012	Post	19	0	0	0	21.66	16	38.53466536	-121.7507699	1373
4/18/2012	2012	Post	19	0	0	0	22.78	17	38.53466536	-121.7507699	1373
4/20/2012	2012	Post	19	0	0	0	28.33	18.5	38.53466536	-121.7507699	1373
4/22/2012	2012	Post	19	0	0	0	31.04	22	38.53466536	-121.7507699	1373
3/18/2012	2012	Post	20	0	0	0	11.1	12.8	38.53486678	-121.750149	1436
4/2/2012	2012	Post	20	0	0	0	17.8	13	38.53486678	-121.750149	1436
4/3/2012	2012	Post	20	0	2	2	20	15.5	38.53486678	-121.750149	1436
4/4/2012	2012	Post	20	0	2	2	21.66	14.5	38.53486678	-121.750149	1436
4/5/2012	2012	Post	20	0	0	0	18.33	15	38.53486678	-121.750149	1436
4/6/2012	2012	Post	20	0	0	0	16	14.5	38.53486678	-121.750149	1436
4/7/2012	2012	Post	20	0	1	1	17.33	14.5	38.53486678	-121.750149	1436
4/8/2012	2012	Post	20	0	1	1	21.1	14.5	38.53486678	-121.750149	1436
4/9/2012	2012	Post	20	0	0	0	22.8	15.5	38.53486678	-121.750149	1436
4/10/2012	2012	Post	20	0	0	0	22.2	14.5	38.53486678	-121.750149	1436
4/11/2012	2012	Post	20	0	0	0	14.45	16.5	38.53486678	-121.750149	1436
4/12/2012	2012	Post	20	0	0	0	16.7	15.5	38.53486678	-121.750149	1436
4/13/2012	2012	Post	20	0	0	0	16.1	13	38.53486678	-121.750149	1436
4/15/2012	2012	Post	20	0	2	2	19.45	14.5	38.53486678	-121.750149	1436
4/16/2012	2012	Post	20	0	0	0	21.66	16	38.53486678	-121.750149	1436
4/18/2012	2012	Post	20	0	0	0	22.78	17	38.53486678	-121.750149	1436
4/20/2012	2012	Post	20	0	2	2	28.33	18.5	38.53486678	-121.750149	1436
4/22/2012	2012	Post	20	0	3	3	31.04	22	38.53486678	-121.750149	1436
3/18/2012	2012	Post	21	0	0	0	11.1	12.8	38.53533781	-121.7493953	1510
4/2/2012	2012	Post	21	0	0	0	17.8	13	38.53533781	-121.7493953	1510
4/3/2012	2012	Post	21	0	0	0	20	15.5	38.53533781	-121.7493953	1510
4/4/2012	2012	Post	21	0	0	0	21.66	14.5	38.53533781	-121.7493953	1510
4/5/2012	2012	Post	21	1	3	4	18.33	15	38.53533781	-121.7493953	1510
4/6/2012	2012	Post	21	1	5	6	16	14.5	38.53533781	-121.7493953	1510
4/7/2012	2012	Post	21	0	3	3	17.33	14.5	38.53533781	-121.7493953	1510
4/8/2012	2012	Post	21	0	3	3	21.1	14.5	38.53533781	-121.7493953	1510
4/9/2012	2012	Post	21	1	0	1	22.8	15.5	38.53533781	-121.7493953	1510
4/10/2012	2012	Post	21	0	0	0	22.2	14.5	38.53533781	-121.7493953	1510
4/11/2012	2012	Post	21	0	0	0	14.45	16.5	38.53533781	-121.7493953	1510
4/12/2012	2012	Post	21	0	0	0	16.7	15.5	38.53533781	-121.7493953	1510
4/13/2012	2012	Post	21	0	1	1	16.1	13	38.53533781	-121.7493953	1510
4/15/2012	2012	Post	21	0	6	6	19.45	14.5	38.53533781	-121.7493953	1510
4/16/2012	2012	Post	21	1	5	6	21.66	16	38.53533781	-121.7493953	1510
4/18/2012	2012	Post	21	1	3	4	22.78	17	38.53533781	-121.7493953	1510
4/20/2012	2012	Post	21	1	2	3	28.33	18.5	38.53533781	-121.7493953	1510
4/22/2012	2012	Post	21	0	1	1	31.04	22	38.53533781	-121.7493953	1510
3/18/2012	2012	Post	14B	1	0	1	11.1	12.8	38.53188322	-121.7579502	706
4/2/2012	2012	Post	14B	0	0	0	17.8	13	38.53188322	-121.7579502	706
4/3/2012	2012	Post	14B	0	0	0	20	15.5	38.53188322	-121.7579502	706
4/4/2012	2012	Post	14B	0	0	0	21.66	14.5	38.53188322	-121.7579502	706
4/5/2012	2012	Post	14B	0	0	0	18.33	15	38.53188322	-121.7579502	706
4/6/2012	2012	Post	14B	0	0	0	16	14.5	38.53188322	-121.7579502	706
4/7/2012	2012	Post	14B	0	0	0	17.33	14.5	38.53188322	-121.7579502	706
4/8/2012	2012	Post	14B	0	0	0	21.1	14.5	38.53188322	-121.7579502	706
4/9/2012	2012	Post	14B	0	0	0	22.8	15.5	38.53188322	-121.7579502	706
4/10/2012	2012	Post	14B	0	0	0	22.2	14.5	38.53188322	-121.7579502	706
4/11/2012	2012	Post	14B	0	0	0	14.45	16.5	38.53188322	-121.7579502	706
4/12/2012	2012	Post	14B	0	0	0	16.7	15.5	38.53188322	-121.7579502	706
4/13/2012	2012	Post	14B	0	0	0	16.1	13	38.53188322	-121.7579502	706
4/15/2012	2012	Post	14B	0	0	0	19.45	14.5	38.53188322	-121.7579502	706
4/16/2012	2012	Post	14B	0	0	0	21.66	16	38.53188322	-121.7579502	706
4/18/2012	2012	Post	14B	1	1	2	22.78	17	38.53188322	-121.7579502	706
4/20/2012	2012	Post	14B	0	0	0	28.33	18.5	38.53188322	-121.7579502	706
4/22/2012	2012	Post	14B	1	0	1	31.04	22	38.53188322	-121.7579502	706
3/18/2012	2012	Post	14C	1	0	1	11.1	12.8	38.53196085	-121.7574406	752
4/2/2012	2012	Post	14C	0	0	0	17.8	13	38.53196085	-121.7574406	752
4/3/2012	2012	Post	14C	0	0	0	20	15.5	38.53196085	-121.7574406	752
4/4/2012	2012	Post	14C	0	0	0	21.66	14.5	38.53196085	-121.7574406	752
4/5/2012	2012	Post	14C	0	0	0	18.33	15	38.53196085	-121.7574406	752
4/6/2012	2012	Post	14C	0	0	0	16	14.5	38.53196085	-121.7574406	752
4/7/2012	2012	Post	14C	0	0	0	17.33	14.5	38.53196085	-121.7574406	752
4/8/2012	2012	Post	14C	0	0	0	21.1	14.5	38.53196085	-121.7574406	752
4/9/2012	2012	Post	14C	0	0	0	22.8	15.5	38.53196085	-121.7574406	752
4/10/2012	2012	Post	14C	0	0	0	22.2	14.5	38.53196085	-121.7574406	752
4/11/2012	2012	Post	14C	0	0	0	14.45	16.5	38.53196085	-121.7574406	752
4/12/2012	2012	Post	14C	0	0	0	16.7	15.5	38.53196085	-121.7574406	752
4/13/2012	2012	Post	14C	0	0	0	16.1	13	38.53196085	-121.7574406	752
4/15/2012	2012	Post	14C	0	0	0	19.45	14.5	38.53196085	-121.7574406	752
4/16/2012	2012	Post	14C	0	0	0	21.66	16	38.53196085	-121.7574406	752
4/18/2012	2012	Post	14C	0	0	0	22.78	17	38.53196085	-121.7574406	752
4/20/2012	2012	Post	14C	0	0	0	28.33	18.5	38.53196085	-121.7574406	752
4/22/2012	2012	Post	14C	0	0	0	31.04	22	38.53196085	-121.7574406	752
3/18/2012	2012	Post	20B	0	0	0	11.1	12.8	38.53492343	-121.7499505	1456
4/2/2012	2012	Post	20B	0	0	0	17.8	13	38.53492343	-121.7499505	1456
4/3/2012	2012	Post	20B	0	0	0	20	15.5	38.53492343	-121.7499505	1456
4/4/2012	2012	Post	20B	0	0	0	21.66	14.5	38.53492343	-121.7499505	1456
4/5/2012	2012	Post	20B	0	0	0	18.33	15	38.53492343	-121.7499505	1456
4/6/2012	2012	Post	20B	0	0	0	16	14.5	38.53492343	-121.7499505	1456
4/7/2012	2012	Post	20B	0	0	0	17.33	14.5	38.53492343	-121.7499505	1456
4/8/2012	2012	Post	20B	0	0	0	21.1	14.5	38.53492343	-121.7499505	1456
4/9/2012	2012	Post	20B	0	0	0	22.8	15.5	38.53492343	-121.7499505	1456
4/10/2012	2012	Post	20B	0	0	0	22.2	14.5	38.53492343	-121.7499505	1456
4/11/2012	2012	Post	20B	0	0	0	14.45	16.5	38.53492343	-121.7499505	1456
4/12/2012	2012	Post	20B	0	0	0	16.7	15.5	38.53492343	-121.7499505	1456
4/13/2012	2012	Post	20B	0	0	0	16.1	13	38.53492343	-121.7499505	1456
4/15/2012	2012	Post	20B	0	0	0	19.45	14.5	38.53492343	-121.7499505	1456
4/16/2012	2012	Post	20B	0	0	0	21.66	16	38.53492343	-121.7499505	1456
4/18/2012	2012	Post	20B	0	0	0	22.78	17	38.53492343	-121.7499505	1456
4/20/2012	2012	Post	20B	0	0	0	28.33	18.5	38.53492343	-121.7499505	1456
4/22/2012	2012	Post	20B	0	0	0	31.04	22	38.53492343	-121.7499505	1456
