# Supplementary material for: Experimental removal of introduced slider turtles offers new insight into competition with a native, threatened turtle
Source: PeerJ. 2019 Aug 15;7:e7444. doi: 10.7717/peerj.7444 (PMC6698372; doi:10.7717/peerj.7444)
Supplement: Supplemental Information 2 — Data include body condition information for 25 WPT trapped before and after the RES removal. Data include the year of capture, pre- or post-treatment status, unique turtle notch identifier, how the turtle was caught, plastron length, mass, and sex. [file peerj-07-7444-s002.csv]

Year	Treatment	Notches	Species	Caught	Plastron_Length_mm	Mass_g	Sex
2011	Pre	0,14	Emys marmorata	Submersible Trap	152.0	686	Female
2011	Pre	0,16	Emys marmorata	Submersible Trap	166.0	1078	Male
2011	Pre	0,19	Emys marmorata	Submersible Trap	167.0	858	Female
2011	Pre	0,4	Emys marmorata	Submersible Trap	140.0	649	Male
2011	Pre	1,16	Emys marmorata	Submersible Trap	140.0	534	Female
2011	Pre	1+2,17	Emys marmorata	Submersible Trap	149.3	620	Female
2011	Pre	1+3+4,0	Emys marmorata	Fyke Net	148.4	730	Male
2011	Pre	2,11	Emys marmorata	Submersible Trap	147.0	706	Male
2011	Pre	2,14	Emys marmorata	Submersible Trap	143.0	633	Female
2011	Pre	2,18	Emys marmorata	Submersible Trap	168.0	1002	Male
2011	Pre	2+4,12	Emys marmorata	Submersible Trap	160.5	813	Female
2011	Pre	2+5,17	Emys marmorata	Submersible Trap	138.0	635	Female
2011	Pre	2+6,2	Emys marmorata	Submersible Trap	146.7	713	Female
2011	Pre	3,12	Emys marmorata	Submersible Trap	155.0	806	Male
2011	Pre	3,18	Emys marmorata	Submersible Trap	123.0	376	Male
2011	Pre	3,6	Emys marmorata	Submersible Trap	175.0	1052	Male
2011	Pre	3,8	Emys marmorata	Submersible Trap	148.0	821	Male
2011	Pre	3,9	Emys marmorata	Submersible Trap	151.0	650	Male
2011	Pre	4,0	Emys marmorata	Submersible Trap	140.0	580	Male
2011	Pre	4,1	Emys marmorata	Submersible Trap	156.0	941	Male
2011	Pre	4,4	Emys marmorata	Submersible Trap	147.0	658	Male
2011	Pre	5,1	Emys marmorata	Submersible Trap	149.0	714	Male
2011	Pre	5,14	Emys marmorata	Submersible Trap	141.0	548	Female
2011	Pre	5,8	Emys marmorata	Submersible Trap	160.0	885	Male
2011	Pre	5+6,1	Emys marmorata	Submersible Trap	151.0	678	Male
2012	Post	0,14	Emys marmorata	Submersible Trap	146.7	702	Female
2012	Post	0,16	Emys marmorata	Submersible Trap	165.7	1038	Male
2012	Post	0,19	Emys marmorata	Submersible Trap	163.6	931	Female
2012	Post	0,4	Emys marmorata	Submersible Trap	139.1	632	Male
2012	Post	1,16	Emys marmorata	Submersible Trap	139.1	581	Female
2012	Post	1+2,17	Emys marmorata	Submersible Trap	150.3	616	Female
2012	Post	1+3+4,0	Emys marmorata	Submersible Trap	148.0	732	Male
2012	Post	2,11	Emys marmorata	Submersible Trap	143.8	741	Male
2012	Post	2,14	Emys marmorata	Submersible Trap	142.5	652	Female
2012	Post	2,18	Emys marmorata	Submersible Trap	167.9	1140	Male
2012	Post	2+4,12	Emys marmorata	Submersible Trap	160.1	795	Female
2012	Post	2+5,17	Emys marmorata	Submersible Trap	137.9	629	Female
2012	Post	2+6,2	Emys marmorata	Submersible Trap	146.6	729	Female
2012	Post	3,12	Emys marmorata	Submersible Trap	156.0	821	Male
2012	Post	3,18	Emys marmorata	Submersible Trap	131.4	542	Male
2012	Post	3,6	Emys marmorata	Submersible Trap	174.9	1146	Male
2012	Post	3,8	Emys marmorata	Submersible Trap	145.7	787	Male
2012	Post	3,9	Emys marmorata	Submersible Trap	149.9	666	Male
2012	Post	4,0	Emys marmorata	Submersible Trap	138.4	605	Male
2012	Post	4,1	Emys marmorata	Dipnet (By D. J. Smith)	155.2	930	Male
2012	Post	4,4	Emys marmorata	Submersible Trap	145.5	683	Male
2012	Post	5,1	Emys marmorata	Submersible Trap	151.1	729	Male
2012	Post	5,14	Emys marmorata	Submersible Trap	141.6	630	Female
2012	Post	5,8	Emys marmorata	Submersible Trap	156.4	924	Male
2012	Post	5+6,1	Emys marmorata	Submersible Trap	148.0	760	Male
